# Supplementary material for: Developing and validating a nomogram based on skeletal muscle index and clinical scoring system for prediction of liver failure after hepatectomy
Source: Front Oncol. 2023 Jan 19;13:1036921. doi: 10.3389/fonc.2023.1036921 (PMC9893412; doi:10.3389/fonc.2023.1036921)
Supplement: Supplementary file 1 [file Table_1.xlsx]

## Sheet: Sheet1
Label	ASA	ChildPugh	SMI	MELD	BMI	NLR	FIB4	ALBI	APRI	INR	neu	lym	NLR	gender	Age	HBV	location	single	tumor size	type of operatio	time	Blood loss	AFP	CA199	CA724	CEA	ALB	TBIL	ALT	AST	GGT	ALP	Cr	PLT	Weight	Height
1	2	1	38.1523	6.43	19.5312	3.03488	4.0828	-3.01328	0.993151	0.96	2.61	0.86	3.03488	1	65	0	1	0	130	1	3	1	2000	4.53			44.8	16	40	58	240	207	40	146	50	1.6
1	2	2	37.0808	11.456	21.4536	2.08904	10.4394	-2.12314	3.51852	1.2	3.05	1.46	2.08904	1	54	1	0	0	120	0	2.5	1	2000			2.59	37.2	37.5	53	114	225	221	51	81	57	1.63
1	3	1	36.8866	7.8884	19.9792	2.50877	2.50019	-2.13622	0.403226	0.97	2.86	1.14	2.50877	1	58	0	1	0	20	0	3	0	19.29	1200	16.93	6.11	36	25.1	14	20	878	394	37	124	48	1.55
1	2	2	49.0153	12.8633	20.5151	5.38053	0.816567	-3.21485	0.318396	1	6.08	1.13	5.38053	0	39	1	0	0	30	0	1.5	0	2000	12.44		2.63	49.2	29.2	37	27	54	137	140	212	65	1.78
1	3	2	45.5435	12.2782	29.4118	37.7	6.4166	-2.09098	2.075	1.49	11.31	0.3	37.7	0	53	1	0	0	77	0	2	1	231			1.12	35.4	24.6	47	83	27	90	35	100	60	1.6
1	2	1	55.1557	7.04424	29.4118	1.69231	5.2953	-2.74389	1.22093	0.9	2.86	1.69	1.69231	0	52	1	0	1	32	0	2	1	66.26				42.4	20.1	23	21	54	66	78	43	85	1.7
1	2	1	48.9453	8.13743	20.7031	2.73984	3.04903	-2.27043	0.65	0.87	3.37	1.23	2.73984	0	76	0	1	0	22	1	2	1	1.98	10.72			37.8	26.8	42	52	316	267	68	200	53	1.6
1	2	1	47.128	6.43	20.7612	1.63978	4.51566	-2.91924	1.43293	1	3.05	1.86	1.63978	0	60	0	2	1	27	0	2.5	0	150			4.24	41.9	9.4	58	47	38	134	66	82	60	1.7
1	2	2	48.2286	8.472	22.2041	2.08904	2.85146	-2.41788	1.14919	1.2	3.05	1.46	2.08904	0	53	0	1	0	30	1	5	1	1.5	26.51	4.57	5.14	37.6	15.1	73	57	627	91	47	124	68	1.75
1	2	1	36.0111	7.3594	26.3329	3.10714	3.51336	-2.42235	1.40288	1.02	2.61	0.84	3.10714	0	42	0	2	1	70	0	3	0	45.19	2.12		1.33	38.7	20.6	45	78	124	86	75	139	77	1.71
1	3	1	43.4964	7.29196	27.0552	5.925	6.44253	-2.31574	1.36667	1.08	2.37	0.4	5.925	1	50	1	0	0	70	0	5	0	2000	2.05		3.26	34.8	9.4	18	41	121	92	67	75	65	1.55
1	2	1	46.685	7.79884	21.3039	1.73469	4.52267	-2.61266	0.625	1.13	2.55	1.47	1.73469	0	60	0	0	0	30	0	1.5	0	0.86			1.14	39.2	12.3	11	15	17	81	85	60	58	1.65
1	2	2	43.7212	8.68657	23.4221	1.01471	4.69079	-2.22176	1.38614	1.13	2.07	2.04	1.01471	1	58	0	0	0	40	0	3.5	1	6.33	15.45		6.77	36.5	21.6	47	56	78	194	50	101	57	1.56
1	2	1	46.4327	6.43	20.5714	2.85833	2.77906	-2.1408	0.866013	1	3.43	1.20	2.85833	0	55	0	0	0	150	1	2.5	1	367.44			3.01	34.7	16.8	47	53	161	2049	62	153	63	1.75
1	2	2	58.1478	11.4285	25.3902	1.25806	5.58589	-2.17841	1.44737	1.24	1.56	1.24	1.25806	1	64	1	0	0	20	0	2.5	0	1434.97			5.9	37.5	33.8	44	55	174	170	46	95	61	1.55
1	2	2	35.0352	10.4304	23.4375	2.65812	1.98431	-2.28447	0.5625	1	3.11	1.17	2.65812	1	70	0	0	0	20	0	7	0	3.56			2.03	40	49	63	45	272	488	58	200	60	1.6
1	2	3	39.3143	11.0384	20.2449	2.65116	16.6178	-1.5651	3.19444	1.22	4.56	1.72	2.65116	0	61	0	1	0	10	0	2.5	0	2				30.1	32	22	46	120	242	66	36	62	1.75
1	3	2	66.0208	10.5007	27.6817	13.6364	48.4488	-1.58323	62.7206	1.43	7.5	0.55	13.6364	0	45	1	1	0	40	1	3	1	150.5				28.1	16.6	543	853	50	54	89	34	80	1.7
1	2	2	38.0547	12.568	21.875	1.36842	5.84639	-2.30173	5.31056	1	2.34	1.71	1.36842	1	56	0	1	0	40	1	6.2	1	4.09	105		1.35	42.1	86	414	342	345	267	63	161	56	1.6
1	2	2	46.5744	18.1699	23.1834	2.3625	4.06061	-1.57318	1.82927	0.88	3.78	1.60	2.3625	0	64	0	0	0	24	0	5	0	4.34	1200		4.9	38.5	375.6	133	120	589	459	56	164	67	1.7
1	2	1	42.6953	7.59883	19.5312	5.04202	2.48109	-2.85721	0.377854	1.11	6	1.19	5.04202	1	64	0	2	1	75	1	3.5	0	33.1	236		38	42.9	15.7	15.2	33.1	168	281	45	219	50	1.6
1	2	2	51.3156	10.0385	24.8777	3.02703	8.42221	-1.26808	1.92763	1.21	1.12	0.37	3.02703	1	51	1	0	0	19	0	6	1	1.75			1.08	25.8	25.2	21.8	29.3	43	111	47	38	59	1.54
1	4	2	51.5677	9.22483	27.2173	3.61006	2.40459	-2.78213	0.680195	1.05	5.74	1.59	3.61006	0	68	0	1	0	20	0	9	0	3.77	34.51	5.92	3.51	44.3	30.9	59.2	41.9	423	181	86	154	75	1.66
1	2	1	42.1799	7.29196	23.3564	1.51282	2.9753	-2.98041	0.300708	1.08	2.95	1.95	1.51282	0	79	1	1	0	80	0	5	1	9.72	20.9		3.99	42.2	8.3	10.2	25.5	51	75	64	212	67.5	1.7
1	3	2	36.5569	10.1915	20.2694	1.91667	5.25195	-2.36052	1.28182	1.35	1.38	0.72	1.91667	1	45	1	0	0	16	0	3.5	0	726.75	14.6		2.53	37.7	19	19.3	28.2	33	26	48	55	45	1.49
1	3	2	50.6285	12.0602	21.3578	2.45122	8.45375	-1.8348	1.46226	1.36	2.01	0.82	2.45122	0	63	1	1	0	22	0	2.7	0	79.84	8.56		2.68	33.1	30.4	19	31	17	83	52	53	61	1.69
1	3	2	39.7395	12.4515	27.31	2.43678	0.62169	-2.02196	0.148936	0.96	6.36	2.61	2.43678	0	66	0	1	0	40	1	5	1	120.7	888.12			35.9	36.3	40	14	1017	258	123	235	78	1.69
1	2	2	40.487	8.92522	19.9792	1.59259	2.36266	-2.10176	0.590551	1.13	3.01	1.89	1.59259	1	51	1	0	0	150	1	3	1	2000			2.8	35.3	23	26	30	105	103	40	127	48	1.55
1	3	1	59.2042	7.39519	27.6817	2.12069	5.94899	-2.69766	0.943396	1.09	2.46	1.16	2.12069	0	65	0	0	0	17	0	2.5	0	3.61			1.66	40.2	12.3	17	20	30	106	72	53	80	1.7
1	2	2	39.6694	9.51532	20.202	1.76389	8.65224	0.936531	1.64062	1.03	2.54	1.44	1.76389	0	71	1	2	1	48	0	3.5	0	25.79	2		4.51	35.5	35.3	29	42	261	132	78	64	55	1.65
1	2	1	39.2186	6.43	19.1953	3.0873	1.63582	-2.75597	1.44211	1	3.89	1.26	3.0873	1	31	1	0	0	60	1	6	0	1210	24.4		0.98	40.6	11.3	119.5	54.8	127	124	45	95	51	1.63
1	2	1	40.8599	7.9992	24.5089	2.45714	5.89495	-2.50502	1.61458	1.11	1.72	0.70	2.45714	0	54	1	0	0	48	0	2	0	7.18			4	39.4	19	35	31	45	88	69	48	70	1.69
1	1	2	36.6575	12.349	23.8751	4.12308	4.36518	-1.92971	1.54018	1.37	2.68	0.65	4.12308	1	47	1	0	0	64	0	3.3	0	2000				34.4	32.1	44	69	51	87	56	112	65	1.65
1	2	2	60.232	9.624	23.0518	1.63006	4.87432	-2.52028	1.30556	1.33	2.82	1.73	1.63006	0	66	1	0	1	27	0	3	1	4	19.73		6.68	39	16	50	47	82	82	77	90	62	1.64
1	3	2	34.8011	8.12793	29.0548	8.41414	0.960892	-2.71081	0.147679	1.07	8.33	0.99	8.41414	0	63	1	0	0	85	0	3.7	1	1.74	6.96		4.2	42.3	21.9	15	14	16	49	75	237	90	1.76
1	2	1	46.0554	7.23476	21.4533	1.53947	3.42295	-3.27797	0.525362	1	2.34	1.52	1.53947	0	71	1	0	0	80	0	3	0	5.55	21.6		3.03	48.7	20.2	19	29	65	77	90	138	62	1.7
1	2	1	30.5695	8.0923	21.0772	1.44444	8.29228	-2.78824	1.72727	1.16	0.78	0.54	1.44444	1	55	1	0	0	50	0	5.5	1	2000			1.41	41.4	12.8	21	38	20	83	71	55	56	1.63
1	3	2	42.4859	17.1236	20.9572	3.68056	1.52786	-1.3716	0.603814	1	5.3	1.44	3.68056	0	49	0	0	0	26	1	3	1	90.25	15.35	4.07	8.02	35.2	285.2	60	57	561	325	44	236	55	1.62
1	3	2	47.1419	13.3011	23.5304	5.23636	2.95799	-1.89793	1.07004	0.86	5.76	1.1	5.23636	0	80	0	1	0	30	1	6	1	4.53	2		8.68	38	104.3	134	110	763	582	84	257	58	1.57
1	2	2	48.0277	9.27945	20.7612	1.41781	2.98881	-1.99748	0.787037	1.14	2.07	1.46	1.41781	0	52	1	0	0	30	0	3	0	450.57			1.92	34.3	24.6	30	34	383	177	54	108	60	1.7
1	2	1	53.1463	7.62852	23.03	1.11966	3.83393	-2.88234	1.32812	1.1	1.31	1.17	1.11966	0	49	1	2	1	45	1	3.5	0	33.1	47		6.14	43.6	17.7	46.1	34	91	100	67	64	65	1.68
1	3	3	48.7197	10.7259	25.9516	9.60204	2.89029	-1.77743	1.04294	1.26	9.41	0.98	9.60204	0	60	1	1	0	15	0	3	1	1.89	4.59	1.04	3.43	32	26.8	75	68	12	49	70	163	75	1.7
1	2	2	43.4007	15.5922	24.1115	2.21552	4.93878	-1.58912	2.01923	0.89	2.57	1.16	2.21552	0	65	0	1	0	40	1	4	0	2.95	324.24		4.88	36.4	190.6	113	105	575	679	59	130	55	1.6
1	2	1	48.4775	7.36152	24.9135	3.41573	1.51107	-3.32962	0.244652	1.07	6.08	1.78	3.41573	0	59	1	0	0	40	0	2.5	0	2.38	7.1	1.5	3	48.9	17.9	14.6	18.3	29	83	55	187	72	1.7
1	3	2	55.7031	8.74856	25.3906	1.48235	1.96333	-2.44034	0.232558	1.23	1.26	0.85	1.48235	1	70	0	0	0	60	0	2.5	0	2000	9.13	16.97	1.28	37.2	12.4	11	12	32	88	43	129	65	1.6
1	3	2	44.5638	10.0843	23.5883	3.70408	4.7016	-2.05188	1.07068	1.09	3.63	0.98	3.70408	0	55	1	0	0	120	0	3	0	1210			4.95	36.1	34.7	25.1	81.8	75	56	64	191	65	1.66
1	2	1	44.2113	6.43	21.9899	2.06579	1.99215	-2.76298	0.637584	1	3.14	1.52	2.06579	1	60	0	0	0	80	0	2	1	100.7				41.5	14.4	59	38	25	71	70	149	57	1.61
1	3	3	46.4889	11.456	24.4444	11.4	12.0277	-2.14864	2.62195	1.2	3.42	0.3	11.4	0	55	1	0	0	50	0	4	0	770.36			2.38	37.5	37.5	23	43	201	139	81	41	55	1.5
0	1	1	52.8331	6.4	21.1927	1.46753	1.79668	-2.76574	0.256849	0.87	3.39	2.31	1.46753	0	58	1	0	0	66	0	5	0	1637.95			2.45	39.1	7	11	15	60	97	46	146	57	1.64
0	2	1	42.4759	7.21394	21.4692	2.10053	9.04615	-2.33732	1.79487	1.02	3.97	1.89	2.10053	0	63	0	0	0	56	0	2	1	2.6			3.2	37.6	20	25	28	191	138	22	39	65	1.74
0	1	1	59.6944	8.35735	23.9995	4.58824	1.59044	-3.0923	1.38393	1	5.46	1.19	4.58824	0	43	1	1	0	40	0	1	0	1523.59			0.98	47.7	28.7	224	93	32	90	17.7	168	71	1.72
0	1	1	46.1596	6.4	21.5349	4.47967	1.92848	-2.99631	0.420792	0.98	5.51	1.23	4.47967	0	38	1	0	0	150	1	4	1	2000			2.22	42	7.4	11	17	12	73	40	101	69	1.79
0	1	1	57.5309	6.51144	31.4815	1.75839	0.862408	-2.75224	0.460526	1.01	2.62	1.49	1.75839	0	40	1	0	0	30	0	3	0	2.64			6.4	41.6	15.4	73	28	145	95	66	152	102	1.8
0	1	1	48.6681	7.28306	28.4055	5.12667	3.64818	-2.83376	0.804348	0.93	7.69	1.5	5.12667	0	60	1	0	0	112	0	2	0	2000			3.39	43.7	21.6	28	37	90	125	59	115	90	1.78
0	1	1	53.6328	6.4	29.2969	5.95789	1.51654	-3.3388	0.244253	0.94	5.66	0.95	5.95789	0	64	0	0	0	50	0	3	0	7.03			5.21	46.8	9.3	17	17	47	103	54	174	70	1.6
0	2	1	53.391	6.44395	21.7993	1.06091	1.48428	-2.99089	0.188679	0.95	2.09	1.97	1.06091	0	59	1	0	0	20	0	2	0	104.02				44.8	17.3	9	16	25	52	85	212	63	1.7
0	2	2	44.6187	10.7944	20.2812	2.09244	2.62189	-1.63169	1.47783	0.82	2.49	1.19	2.09244	0	58	0	1	0	40	1	7	1	4.03			8.65	38.4	297.3	171	120	719	541	67	203	60	1.72
0	1	1	44.4577	6.94645	24.1115	2.56818	0.900666	-4.17376	0.15	1.05	3.39	1.32	2.56818	0	52	1	0	0	20	0	2.33	0	4.93			1.27	57	10.4	12	9	18	57	77	150	73	1.74
1	2	2	35.2148	12.9967	23.4375	17.907	5.88911	-1.90599	3.03448	1.06	7.7	0.43	17.907	1	64	1	1	0	40	0	3.2	1	1.45			2.63	37.3	82.4	174	176	405	303	56	145	60	1.6
0	2	1	52.1188	11.8442	19.487	14.9077	5.37144	-1.63867	5.65789	1.26	9.69	0.65	14.9077	0	55	1	0	0	40	0	2	0	7.1			1.71	31.4	36.4	537	172	49	110	50	76	55	1.68
0	1	1	46.4646	8.34828	23.8751	17.8889	7.0867	-2.02498	4.475	1.19	9.66	0.54	17.8889	1	46	0	0	0	40	0	1.5	0	2.21			2.2	32.6	13.5	135	179	22	68	50	100	65	1.65
0	3	1	62.5161	6.50894	31.2213	1.69528	4.33776	-2.70546	1.15	0.97	3.95	2.33	1.69528	0	68	0	0	0	40	0	2	0	1464.05			7.46	41.5	17.6	52	92	145	71	65	200	85	1.65
0	2	1	51.4187	6.4	22.4913	2.47561	1.06306	-1.74144	0.495562	0.87	4.06	1.64	2.47561	0	63	0	0	0	10	0	5.67	0	11.43			49.28	38.3	196.8	138	67	621	719	66	338	65	1.7
0	2	1	49.0625	6.4	25.3906	2.01531	19.7687	-2.00966	6.15942	0.92	3.95	1.96	2.01531	1	52	0	0	0	40	0	2	1	2.57	1200	6.01	3.21	30.3	7.2	42	34	17	92	50	13.8	65	1.6
0	2	1	39.5152	6.4	28.4055	2.22449	0.984569	-2.54188	0.285326	0.99	3.27	1.47	2.22449	0	61	0	0	0	20	0	2.33	1	2.69			2.3	37	8.2	50	21	49	75	35	184	90	1.78
1	1	1	32.9018	8.58729	29.0943	1.6875	2.89533	-2.76886	0.416667	0.95	1.08	0.64	1.6875	1	65	1	0	0	30	0	3.5	0	6.38			1.47	44.1	30.5	14	19	17	94	58	114	69	1.54
0	1	1	44.4812	6.4	27.5482	7.9619	0.565898	-2.82778	0.15067	0.96	8.36	1.05	7.9619	1	46	0	0	0	10	1	3	0	3.21			59.08	42.4	15	24	27	80	104	50	448	75	1.65
0	2	1	37.4712	6.62179	22.1893	2.12871	2.01047	-2.92742	0.617978	1.02	2.15	1.01	2.12871	1	63	0	2	1	15	0	2.9	1	423.75			0.91	40.7	6.4	60	66	149	125	62	267	54	1.56
0	2	1	57.6494	6.4	22.719	3.98462	2.49981	-2.21746	0.847458	1	5.18	1.3	3.98462	0	43	1	0	0	150	0	2.33	1	2000			4.39	35.5	16.3	34	100	201	85	73	295	56	1.57
0	2	1	50.1284	6.73106	23.6614	1.83529	2.27597	-2.75138	0.625	1.03	3.12	1.7	1.83529	0	59	0	0	0	20	0	2	0	37.17			2.93	40.1	9.9	42	36	73	76	77	144	70	1.72
0	1	1	40.1298	6.53036	20.9566	1.19672	4.33996	-2.78884	0.941558	1	2.19	1.83	1.19672	1	79	0	0	0	44	0	3.2	0	2.17			1.7	42.5	17.7	47	58	472	143	68	154	51	1.56
0	2	1	44.9848	6.94645	18.8271	4.66102	5.36188	-3.24268	1.03659	1.05	2.75	0.59	4.66102	0	72	0	1	0	150	1	3.5	0	8.32			2.44	47	13.8	31	51	84	151	62	123	47	1.58
0	2	1	59.1631	6.4	19.3625	5.06931	1.45245	-3.30188	0.393082	1	5.12	1.01	5.06931	0	48	1	0	0	50	0	3	1	3.06			2.26	48	15.1	27	25	26	102	70	159	54	1.67
0	2	1	42.3357	6.4	19.3625	2.2381	2.3834	-3.14038	0.235294	1	2.82	1.26	2.2381	1	67	1	0	0	35	0	2	0	2.04			0.66	46.1	15.1	7	16	14	77	54	170	54	1.67
0	1	1	48.6151	6.83927	23.3887	1.84444	1.04851	-3.17088	0.27027	1.04	4.15	2.25	1.84444	0	54	1	0	0	70	0	3.2	0	1.76			1.21	44.4	8.2	31	24	34	94	71	222	70	1.73
0	2	1	59.3821	6.83927	24.8016	1.06912	3.41414	-2.377	0.708333	1.04	2.32	2.17	1.06912	0	66	1	0	0	50	0	2	1	4.6			3.67	36.4	12.2	30	34	55	83	64	120	70	1.68
0	2	1	50.5351	6.4	28.075	8.07692	2.01511	-2.75138	0.292553	1	6.3	0.78	8.07692	0	71	1	1	0	40	0	2	0	2.15			1.99	40.1	9.9	17	22	19	110	78	188	85	1.74
0	2	1	51.454	7.30052	23.3067	1.75	3.10055	-3.15544	0.899123	0.9	3.08	1.76	1.75	0	48	1	2	0	90	0	3	1	2000				47.5	21.7	31	41	92	102	54	114	65	1.67
1	1	1	31.293	8.67306	19.5312	3.11712	2.22276	-3.06836	0.398551	0.98	3.46	1.11	3.11712	1	54	1	0	0	17	0	1.5	0	1.32			1.16	47.7	31.2	15	22	26	100	60	138	50	1.6
0	2	1	50.6565	6.51144	24.6181	1.25444	1.90483	-2.78124	0.76087	1.01	2.12	1.69	1.25444	0	51	0	0	0	20	0	2	0	71.9			2.08	41.1	12	66.4	42	86	105	64	138	78	1.78
0	2	1	42.1799	7.15778	21.4533	1.78704	11.0496	0.764519	5.41667	1.07	1.93	1.08	1.78704	0	67	1	0	0	15	0	1.5	0	3.88			3.69	33	14.4	172.6	91	59	108	61	42	62	1.7
0	2	1	46.5116	7.66362	21.6333	17.1818	3.03095	-2.75239	0.475806	1.06	3.78	0.22	17.1818	0	67	0	1	0	40	0	2.2	0	271			3.28	42.5	20.1	17.7	23.6	24	84	72	124	64	1.72
0	2	1	45.2675	6.4	23.6244	5.27434	2.12691	-2.85797	0.22929	1	5.96	1.13	5.27434	0	81	0	0	0	40	0	5	1	1.53			3.27	41.8	11.3	12.2	15.5	37	73	116	169	62	1.62
0	1	1	59.2049	6.4	27.6361	2.85714	0.695793	-3.57124	0.340774	0.6	5	1.75	2.85714	0	32	1	0	0	32	0	3.33	1	766			3.21	48	5.9	39.3	22.9	72	73	67	168	78	1.68
0	1	1	44.8598	7.14034	25.711	0.793296	1.78993	-3.06452	0.259036	1.05	1.42	1.79	0.793296	1	63	0	0	0	20	0	3	0	86.1				45.8	18	13.3	17.2	27	78	69	166	65	1.59
0	1	1	56.6627	6.94645	26.0262	1.46734	2.63159	-3.0035	0.752451	1.05	2.92	1.99	1.46734	0	57	1	2	0	16	0	2	0	1.12			4.45	43.1	10	42.5	30.7	23	65	55	102	70	1.64
0	1	1	44.4983	6.4	20.7612	2.2766	2.03721	-3.10998	0.641927	0.95	3.21	1.41	2.2766	0	59	1	0	0	70	0	1.75	0	33.5			1.95	42.9	6.5	55.3	49.3	129	273	66	192	60	1.7
0	3	1	41.6298	6.4	23.6713	10.2639	2.32373	-1.25897	0.558036	1.29	7.39	0.72	10.2639	0	51	1	1	0	40	0	2	0	1200				27.2	39.4	24	25	42	70	77.3	112	75	1.78
0	2	1	50.3734	7.14001	20.9572	1.54737	2.77575	-2.96209	0.584746	1.06	1.47	0.95	1.54737	0	65	1	0	0	10	0	2.5	0	4.59			1.99	44.5	17.5	30	27.6	77	54	75	118	55	1.62
0	1	1	56.3265	7.76884	21.551	3.04301	1.22964	-2.64082	0.395115	1.13	2.83	0.93	3.04301	0	50	1	0	0	25	0	2.33	1	1.29			0.3	38.9	10.2	41.3	27.5	39	81	74	174	66	1.75
0	1	1	55.4962	6.4	17.7999	1.5375	2.89388	-3.53338	1.28736	0.97	2.46	1.6	1.5375	0	44	1	0	0	50	0	2	0	4.83			8.02	49.3	9.9	61.3	44.8	37	94	71	87	45	1.59
0	2	1	43.3319	6.4	23.3844	1.09583	2.19949	-2.87	0.387234	0.93	2.63	2.4	1.09583	0	71	0	1	0	50	1	2.5	0	12.6			1.83	42.2	12.2	25	36.4	429	119	86	235	66	1.68
0	2	1	56.9565	7.15778	22.9854	2.38255	1.75143	-3.12273	0.458115	1.07	3.55	1.49	2.38255	0	52	1	0	0	60	0	3	0	372			2.17	44.4	9.7	29.6	35	39	54	67	191	68	1.72
0	2	1	46.41	8.91651	24.974	2.75373	2.57973	-2.25009	1.17604	0.94	3.69	1.34	2.75373	1	73	1	1	0	30	1	4	0	2.25			3.67	44	180.9	177.2	112.9	461	279	58	240	60	1.55
1	3	1	38.9258	10.1758	21.875	3.27848	0.62381	-2.73732	0.136411	0.97	5.18	1.58	3.27848	1	51	1	0	0	40	0	6.8	0	1210			2.36	37.2	4.4	19.9	26.3	196	174	256	482	56	1.6
0	2	1	52.7211	6.4	22.3214	3.70513	4.15226	-2.4982	1.3125	1.13	2.89	0.78	3.70513	0	42	0	1	0	22	0	3.3	0	4.07			3.13	38.5	14.9	28.2	27.3	102	82	81	52	63	1.68
0	2	1	56.7794	8.83695	24.9337	1.89524	9.22423	-2.49036	1.33654	1.1	1.99	1.05	1.89524	0	58	1	0	0	70	1	2.5	0	549			5.9	38.1	13.6	11.3	27.8	58	95	102	52	79	1.78
0	3	1	46.2743	10.1685	18.1662	2	6.28491	-2.9138	1.74444	1.4	1.06	0.53	2	0	48	1	0	0	10	0	3.67	0	85.3			1.64	41.8	9.3	28.4	31.4	32	65	85	45	55	1.74
0	2	2	44.9047	10.6589	26.0375	4.71154	2.12696	-1.35292	1.23443	1.01	4.9	1.04	4.71154	1	68	0	1	0	30	1	5.5	1	2.19			3.24	34.9	278.5	249.2	150.6	883	472	52	305	65	1.58
0	1	1	55.2433	6.4	26.4463	2.55634	1.95241	-3.7251	0.431962	0.97	3.63	1.42	2.55634	0	53	1	2	1	40	0	3	1	66.2			2.5	52.5	13.1	22	27.3	45	78	58	158	72	1.65
0	2	1	46.5597	6.62179	24.677	2.02073	1.22147	-3.0583	0.158027	1.02	3.9	1.93	2.02073	0	71	1	0	0	40	0	4	0	2.85			2.03	43.5	9.3	13.5	18.9	81	65	88	299	68	1.66
0	1	1	55.1699	6.4	26.079	2.10656	1.27385	-2.89842	0.225	1	2.57	1.22	2.10656	0	55	1	1	0	60	0	3.67	0	1.29			5.83	42.8	13.2	15.1	17.1	17	66	72	190	71	1.66
1	1	1	37.5156	8.59334	19.3772	0.902857	3.00326	-3.31358	0.296748	1.05	1.58	1.75	0.902857	1	63	1	0	0	14	0	2	0	86.8			3.55	46.2	8.5	6.2	14.6	16	68	105	123	56	1.7
0	2	1	50.1726	7.99332	27.5312	2.7971	1.83799	-2.1756	1.2701	0.85	3.86	1.38	2.7971	1	56	0	1	0	50	1	7	0	1.53			8.26	42.3	141.7	239.6	101.1	151	270	56	199	67	1.56
0	1	1	48.4227	7.83563	26.9598	1.084	2.86511	-3.11486	0.649329	0.97	2.71	2.5	1.084	0	68	0	0	0	20	0	1.5	0	1.54			2.3	47.5	25	38	38.7	27	49	77	149	77	1.69
0	2	1	59.5156	6.4	27.6817	3.58182	5.60106	-3.18123	1.03723	1.02	3.94	1.1	3.58182	0	54	0	1	0	20	0	2.33	0	14.3			7.06	46.9	16.6	16	19.5	28	63	99	47	80	1.7
0	2	1	56.8166	8.25376	21.4533	3.26667	3.87835	-2.92849	0.984694	1.18	3.43	1.05	3.26667	0	55	1	0	0	100	0	4.5	1	1210			2.39	43.4	14.2	31.2	57.9	71	92	75	147	62	1.7
0	2	1	44.2387	6.73106	23.6244	2.992	1.2319	-3.39473	0.214126	1.03	7.48	2.5	2.992	0	64	0	0	0	25	0	3.5	0	420			1.83	47.6	9.7	19.8	19.1	26	97	88	223	62	1.62
0	3	1	43.0227	6.4	18.4911	2.56818	1.42595	-3.02146	0.174669	0.95	5.65	2.2	2.56818	1	57	0	2	1	100	0	3.5	1	2.3				45	16.5	7.8	21.1	25	81	51	302	45	1.56
0	3	1	40.3418	7.46747	25.0762	2.11628	5.16949	-2.62722	1.27447	1.1	2.73	1.29	2.11628	1	69	0	0	0	140	1	5	1	22.21			2.78	40.3	16.2	46.3	119.8	220	152	69	235	65	1.61
0	2	1	53.1034	9.2522	20.0796	5.73585	2.35186	-1.81664	1.20059	0.87	3.04	0.53	5.73585	0	68	0	1	0	20	1	9	1	3.66			3.85	39.2	197.7	192.8	121.5	469	579	67	253	56	1.67
0	3	2	48.7515	13.5428	26.4236	5.4381	4.00534	-0.893646	2.08219	1.08	5.71	1.05	5.4381	0	56	0	0	0	42	1	5	1	5			5.55	31.4	489.7	135.6	121.6	631	896	78	146	80	1.74
0	2	1	44.6648	7.26196	19.4674	1.47423	4.08975	-2.79426	0.680851	0.87	1.54	0.67	2.29851	0	66	0	0	0	30	1	6	1	3.36			4.18	36.2	252.2	180.1	107.7	771	408	62	277	60	1.65
0	1	1	61.4844	7.11824	23.4375	4.12676	2.1333	-2.98208	0.609813	1.02	2.93	0.71	4.12676	0	56	1	0	0	50	0	2	0	1210			2.33	45.1	19.5	41	26.1	78	83	77	107	60	1.6
0	2	1	52.6562	6.62179	22.6562	2.63208	1.32436	-2.9448	0.316092	1.02	2.79	1.06	2.63208	0	48	1	0	0	15	0	2.5	0	335.94			1.67	42.7	10.9	21	22	53	81	60	174	58	1.6
0	1	1	51.2287	8.66093	24.1115	3.112	2.14353	-2.48278	0.315657	0.99	3.89	1.25	3.112	0	74	0	0	0	75	0	1.5	0	2000			2.59	40.8	31.1	19	25	35	103	87	198	73	1.74
0	1	1	60.3711	6.62179	25.2174	2.3141	1.86297	-1.95068	0.230126	1.02	3.61	1.56	2.3141	1	64	0	0	0	80	0	3	1	670.99			3.18	31.8	13.8	10	22	57	83	51	239	67	1.63
0	2	1	46.4219	6.83927	17.9688	1.53846	2.02835	-2.88165	0.442164	1.04	1.8	1.17	1.53846	1	55	1	0	0	9	0	1	0	134			1.16	41.7	10.1	23	23.7	16	80	47	134	46	1.6
0	1	1	56.7578	6.4	25	2.60163	2.45076	-3.50688	0.565068	0.95	3.2	1.23	2.60163	0	52	1	0	0	50	0	2.5	0	12.15			2.71	50.5	15.5	23	33	40	90	58	146	64	1.6
0	2	1	56.1082	6.73106	17.4818	2.72222	3.63507	-2.53474	0.300546	1.03	2.45	0.9	2.72222	1	80	0	0	0	70	0	2	0	2.96			2.84	38.2	12	7	22	33	87	60	183	42	1.55
0	2	1	50.4152	7.05261	27.6817	1.76875	4.68015	-2.56338	2.21795	1.06	2.83	1.6	1.76875	0	55	1	0	1	30	0	4	0	43.77				39.4	15.5	108.7	69.2	122	96	87	78	80	1.7
0	1	1	53.045	7.59087	22.4913	6.41564	7.76689	-2.11705	2.31884	1.11	15.59	2.43	6.41564	0	73	0	0	0	80	0	4.67	0	5.82			5.32	34.5	17.2	76	128	302	206	86	138	65	1.7
0	1	1	62.8538	6.4	26.8544	3.92593	0.961621	-3.159	0.506579	0.98	7.42	1.89	3.92593	0	43	1	0	0	30	0	1.5	0	51			1.76	45.6	12.2	82.1	38.5	43	84	88	190	74	1.66
0	2	1	48.9333	6.4	28	2.62857	1.02854	-3.26802	0.244652	0.94	2.76	1.05	2.62857	1	69	0	0	0	60	1	3.5	0	4.24			1.62	44.6	6.2	43.1	18.3	146	115	63	187	63	1.5
0	1	1	59.949	7.66023	24.8016	1.80247	4.46432	-2.88752	0.924658	1.08	1.46	0.81	1.80247	0	65	1	0	0	30	0	4	0	724.91			2.69	43.9	19	29	27	12	95	52	73	55	1.6
0	2	1	40.1431	6.4	21.6128	2.29412	2.58715	-2.8326	0.391566	0.85	2.34	1.02	2.29412	1	72	0	0	0	26	0	4	0	2.67			1.75	42	13.1	19	26	44	100	41	166	61	1.68
0	1	1	80.3516	8.53495	25	1.85475	3.48162	-2.6407	1.40678	1.21	3.32	1.79	1.85475	0	43	1	0	0	18	0	4	0	11.2			4.49	40.5	16.4	48.3	33.2	169	152	76	59	64	1.6
0	1	1	61.2784	6.51144	28.7347	2.35838	1.50042	-2.46214	0.204918	1.01	4.08	1.73	2.35838	0	66	0	0	0	50	0	2	0	3.54			4.19	36.3	8.8	13	15	19	122	59	183	86	1.73
0	1	1	55.6069	8.4688	21.5451	3.5641	1.6473	-2.9308	0.310811	1.01	5.56	1.56	3.5641	0	53	1	0	0	60	0	2.5	0	21.18			3.27	45.8	28.7	16	23	25	79	67	185	63	1.71
0	1	1	58.3287	6.51144	24.6097	1.90351	3.58039	-2.97214	1.01744	1.01	2.17	1.14	1.90351	0	67	0	0	0	120	0	2.5	0	2000			2.06	42.3	8.8	58	70	96	114	66	172	67	1.65
0	1	1	72.9796	6.89645	28.0816	2.62874	1.54283	-2.29358	0.248691	0.97	4.39	1.67	2.62874	0	63	0	0	0	40	0	7	1	41.6			2.32	37	19.5	16.5	19	37	46	74	191	86	1.75
0	1	1	57.2656	6.4	23.4375	1.84496	1.29981	-3.21752	0.253304	1	2.38	1.29	1.84496	1	48	0	0	0	40	0	2.5	1	1.88			11.07	46	11.2	14	23	41	53	54	227	60	1.6
0	1	1	50.5244	6.4	25.1559	1.04036	2.57599	-3.15064	0.707547	1	2.32	2.23	1.04036	0	65	0	0	0	60	0	2.67	0	5.92			2.01	44.4	8.8	51	45	183	91	80	159	71	1.68
0	1	1	48.8539	8.34828	21.4536	11.4453	1.1592	-1.82392	0.325	1.19	14.65	1.28	11.4453	0	71	0	1	0	60	0	3	0	1.3				27.5	6	63.4	54.6	46	116	77	420	57	1.63
0	1	1	64.2933	6.75826	24.9649	1.51299	2.61543	-3.05206	0.833333	0.94	2.33	1.54	1.51299	0	49	1	0	0	50	0	2.33	1	12.79			2.51	45.8	18.8	39	25	114	83	81	75	73	1.71
0	2	1	75.7504	8.84396	28.7317	2.59412	1.71553	-3.14194	0.541367	1.04	4.41	1.7	2.59412	0	58	0	0	0	40	0	2.9	1	96.6			2.18	45.2	11.5	53.6	30.1	57	65	109	139	85	1.72
0	1	1	44.8307	6.4	20.9566	2.57062	4.41186	-3.16852	0.72549	0.96	4.55	1.77	2.57062	1	70	0	1	0	120	1	3	1	2.22			1000	46.2	14.1	21.2	44.4	99	140	47	153	51	1.56
0	1	2	46.9476	10.9716	22.8329	2.1875	5.00466	-2.11386	1.20588	1.13	2.1	0.96	2.1875	1	55	1	0	0	12	0	3	0	2.72			3.22	37.3	39.9	28.1	41	31	93	60	85	57	1.58
0	2	1	47.3108	6.4	20.7008	3.72727	1.03155	-2.65946	0.245536	1	3.69	0.99	3.72727	0	65	0	0	0	90	0	3.5	0	2000			3.44	38.3	8	38.3	22	23	89	67	224	55	1.63
0	1	1	51.7322	8.57914	26.4855	3.06154	0.738083	-2.6248	0.216475	1.02	3.98	1.3	3.06154	1	58	0	0	0	100	1	4	1	2.09			6.76	42.2	28.7	46.3	22.6	186	144	49	261	62	1.53
0	2	1	54.6241	6.46474	26.3656	2.68056	2.23995	-3.2428	0.513245	1	3.86	1.44	2.68056	0	74	0	0	0	50	0	2.33	0	9.42			3.42	46.8	13	46	31	141	98	89	151	78	1.72
0	1	1	40.1341	6.4	23.9224	3.0438	1.52406	-2.71568	0.254011	0.92	4.17	1.37	3.0438	1	60	0	1	0	50	0	3	0	6.42				40.8	13.8	16	19	40	139	49	187	56	1.53
0	1	1	65.9022	9.5719	21.048	3.38462	3.2552	-2.67569	1.64062	1.06	3.96	1.17	3.38462	0	46	1	0	0	50	0	2	1	2.64			1.99	43.3	33.3	86	42	145	62	65	64	58	1.66
0	3	2	53.4068	10.0882	25.7117	15.1176	5.95768	-1.92184	5.9019	1.39	7.71	0.51	15.1176	0	49	1	0	0	67	0	3.5	0	2000			3.13	31.1	12.4	377	373	37	56	63	158	70	1.65
0	1	1	53.3902	7.76884	20.4382	4.44186	1.20602	-1.83178	0.362595	1.13	5.73	1.29	4.44186	0	44	1	0	0	40	0	2	0	2000			2.66	30.9	16	28	38	24	166	70	262	57	1.67
0	2	1	59.6495	7.15778	19.7777	2.80488	6.86216	-3.43788	1.85526	1.07	2.3	0.82	2.80488	0	67	1	0	0	40	0	1	0	1.19			2.32	49.6	15.1	52.5	56.4	82	99	68	76	50	1.59
0	1	1	43.0396	6.4	23.5883	5.81818	1.14403	-2.52394	0.141921	0.97	3.84	0.66	5.81818	1	57	1	0	0	80	0	2	1	2.89			1.25	35.9	6.3	8	13	27	100	61	229	65	1.66
0	3	1	65.6653	6.4	21.2245	1.24579	0.829228	-3.1821	0.22619	0.95	3.7	2.97	1.24579	0	42	0	1	0	40	0	2	0	2.74			2.35	43.8	6.6	21	19	39	84	72	210	65	1.65
0	1	2	44.7845	11.9833	23.2335	1.83942	2.00648	-2.23084	1.16477	0.9	2.52	1.37	1.83942	1	63	0	0	0	10	0	3.5	0	1.58				40.8	74.9	214	82	807	211	59	176	58	1.58
0	1	1	44.8553	8.0623	17.9151	10.1343	0.657034	-2.75598	0.133452	1.16	6.79	0.67	10.1343	0	56	1	0	0	40	0	3	0	16.1			1.06	39.6	8.4	20.7	15	33	68	57	281	53	1.72
0	2	1	41.5512	8.05589	19.1512	1.61074	4.50836	-2.51166	1.49709	1	2.4	1.49	1.61074	0	69	0	0	0	40	0	3	0	3.77			2.53	40.6	26.5	84	103	635	224	79	172	56	1.71
0	1	1	55.8594	7.05261	18.75	1.99291	3.49925	-2.4689	0.549645	1.06	2.81	1.41	1.99291	0	71	0	0	0	60	0	2.5	0	6.84			3	36.1	8.1	19.9	31	202	137	52	141	48	1.6
0	1	1	60.1321	6.4	23.5883	2.33333	2.01686	-2.63732	0.532407	1.07	2.52	1.08	2.33333	0	51	0	1	0	20	0	1.5	0	3.94			1.54	41.8	24.4	29	23	25	52	75	108	65	1.66
0	1	1	44.9948	8.64883	27.8876	1.22561	5.66372	-2.41565	0.806452	1.01	2.01	1.64	1.22561	1	68	1	0	0	17	0	2.33	0	804			5.92	39.9	30.1	15	30	21	94	58	93	67	1.55
0	2	2	46.0955	10.2706	20.5499	2.41071	6.6556	-2.37506	2.02128	1.17	1.35	0.56	2.41071	0	48	1	0	0	50	0	2	0	4.52				39.4	29.9	34	38	47	46	51	47	58	1.68
0	2	1	65.0434	6.4	24.7676	3.07059	0.785806	-2.82856	0.163793	1	5.22	1.7	3.07059	0	56	0	0	0	100	0	4	0	3.56			0.95	41.6	11.8	21.8	17.1	119	213	63	261	65	1.62
0	2	1	51.2653	10.1793	24.8163	0.976331	1.80379	-2.63356	0.550314	1	1.65	1.69	0.976331	0	64	1	0	0	29	0	2	0	3.73			4.27	41.7	24	61	35	42	95	224	159	76	1.75
0	1	1	57.8939	6.73106	22.8571	1.61667	7.57336	-1.94692	2.05479	1.03	1.94	1.2	1.61667	0	59	1	0	0	30	0	1.5	0	10.04			2.14	30.2	8.7	41	60	85	160	57	73	70	1.75
0	1	1	50.6667	6.4	27.5556	1.0398	2.11642	-2.5492	0.385417	1	2.09	2.01	1.0398	1	70	1	0	0	50	0	2.5	0	93.4			2.46	39.1	14.9	26	37	178	113	55	240	62	1.5
0	1	1	51.2716	8.6085	22.3081	1.675	8.63586	-2.61222	1.38393	1.07	1.34	0.8	1.675	1	68	1	1	0	20	0	2.5	0	198.81			2.39	41.6	25.1	19	31	19	80	50	56	60	1.64
0	2	1	53.2872	6.4	20.7612	2.29771	1.84592	-2.8548	0.555556	1	3.01	1.31	2.29771	0	69	0	1	0	30	1	6	1	5.77			3.83	43.1	16.8	69	60	813	467	76	270	60	1.7
0	1	1	55.29	7.46747	26.3465	2.42453	3.77108	-2.59136	0.876866	1.1	2.57	1.06	2.42453	0	53	1	0	0	60	0	3	0	140			1.97	37	6.9	24.3	47	71	127	58	134	70	1.63
0	1	1	48.6074	7.50398	20.2812	1.41304	1.84511	-3.35251	0.337079	1	2.6	1.84	1.41304	0	53	1	0	0	28	0	3	0	1.23			1.25	50	22.9	15	24	21	67	65	178	60	1.72
0	2	1	47.4089	6.4	29.9688	5.61871	0.0510409	-3.3205	0.00963035	0.99	7.81	1.39	5.61871		53	0	1	0	30	1	4	0	2.82			1.93	47.5	12.2	16	0.99	32	109	53	257	72	1.55
0	2	1	47.9571	6.4	23.8054	1.79866	3.43634	-2.49146	0.514815	1.04	2.68	1.49	1.79866	1	75	0	1	0	10	1	4.5	0	4.23			2.74	40	23.8	20.2	27.8	74	84	59.4	135	55	1.52
0	1	1	47.0914	7.3352	27.268	2.36364	1.34372	-2.88931	0.193089	0.96	3.64	1.54	2.36364	1	62	0	0	0	90	0	3.5	1	2.32	15.5			44.4	21.9	12.7	19	92	125	45.3	246	63	1.52
0	1	1	51.2734	7.69981	19.3962	4.50794	4.43475	-2.99502	1.04167	1.08	2.84	0.63	4.50794	1	47	1	2	1	15	0	2.33	0	392	25.2		3.2	45.2	19.2	19.5	25	29	64	48.5	60	46	1.54
0	2	1	54.2981	6.4	29.7211	1.1399	1.89967	-3.16422	0.945724	0.96	2.2	1.93	1.1399	0	45	1	0	0	30	0	1.67	0	4.69	54.6		1.99	46.8	17.1	80.3	57.5	166	88	61.4	152	78	1.62
0	1	1	46.8678	6.4	22.8928	1.41085	4.36951	-3.11688	2.83187	0.9	1.82	1.29	1.41085	1	51	1	0	0	60	1	1	0	1.56	34.4		1.04	44.4	9.9	174.8	193.7	518	180	53.6	171	55	1.55
0	1	1	55.5748	6.4	25.5367	3.93893	1.27862	-3.02724	0.212687	0.97	5.16	1.31	3.93893	1	48	0	2	1	20	0	2	0	1.6	26.5	8.85	0.6	41.6	5.9	10.2	17.1	28	65	51.7	201	59	1.52
0	1	1	57.8153	6.4	18.2183	5.87736	2.81705	-3.02923	0.269784	1	6.23	1.06	5.87736	0	65	1	1	0	50	1	5.5	0	363	123		4.92	43.3	9.7	6.2	15	61	107	73.9	139	49	1.64
0	2	1	64.1951	6.61483	27.7767	2.64532	2.05902	-3.05443	0.362416	0.95	5.37	2.03	2.64532	0	69	1	0	0	40	0	2.25	0	6.83				45.7	18.1	23.6	21.6	43	144	65.6	149	72	1.61
0	2	1	48.7856	7.46747	23.1911	2.08295	2.10463	-3.03488	0.238715	1.1	4.52	2.17	2.08295	1	69	0	0	0	120	0	4.5	1	88.3	335		2.51	42.8	8.2	9.8	27.5	155	115	49.1	288	55	1.54
0	2	1	63.1382	6.4	20.9572	2.23585	2.45065	-3.0082	0.308201	0.94	2.37	1.06	2.23585	0	70	0	1	0	80	1	6	0	2.96			5.89	42.8	9	12.4	23.3	23	69	61.4	189	55	1.62
0	2	1	54.3203	6.4	21.5645	5.44792	2.05985	-1.494	0.602865	1.06	10.46	1.92	5.44792	0	66	1	1	0	80	1	3.33	0	1200			3.09	28	22	59.7	46.3	245	82	74.1	192	58	1.64
0	2	1	48.7856	7.46747	23.1911	2.08295	2.10463	-3.03488	0.238715	1.1	4.52	2.17	2.08295	1	69	0	0	0	120	0	4.5	1	88.3	335		2.51	42.8	8.2	9.8	27.5	155	115	49.1	288	55	1.54
0	1	1	58.2699	6.83927	23.5294	1.97917	1.59654	-2.89042	0.259409	1.04	3.8	1.92	1.97917	0	66	1	0	1	40	0	3.5	1	20.24	6.64	8.86	1.78	41.3	8.7	18.4	19.3	24	66	82.6	186	68	1.7
0	1	1	44.7405	6.4	21.7993	0.735849	3.33061	-3.08611	0.420058	0.98	1.17	1.59	0.735849	0	76	1	1	0	60	1	4	0	1.83	15.4	15.4	13.7	44.3	10.7	14.7	28.9	47	51	59.1	172	63	1.7
0	1	1	59.0422	6.4	26.0262	1.56329	4.44256	-3.61044	1.42466	0.96	2.47	1.58	1.56329	0	56	0	0	1	30	0	4	0	39.35	49.7	9.67	4.59	50.5	10.8	51.6	41.6	135	82	56.9	73	70	1.64
0	2	1	63.1382	6.4	20.9572	2.23585	2.45065	-3.0082	0.308201	0.94	2.37	1.06	2.23585	0	70	0	1	0	80	1	6	0	2.96			5.89	42.8	9	12.4	23.3	23	69	61.4	189	55	1.62
0	1	1	58.2699	6.83927	23.5294	1.97917	1.59654	-2.89042	0.259409	1.04	3.8	1.92	1.97917	0	66	1	0	1	40	0	3.5	1	20.24	6.64	8.86	1.78	41.3	8.7	18.4	19.3	24	66	82.6	186	68	1.7
0	1	1	44.7405	6.4	21.7993	0.735849	3.33061	-3.08611	0.420058	0.98	1.17	1.59	0.735849	0	76	1	1	0	60	1	4	0	1.83	15.4	15.4	13.7	44.3	10.7	14.7	28.9	47	51	59.1	172	63	1.7
0	2	1	67.5482	6.4	29.3848	2.36413	0.316414	-3.39048	0.13078	0.96	4.35	1.84	2.36413	1	30	1	0	0	120	0	3	0	1.47			0.77	46.2	6.5	24.6	18.1	89	90	43.1	346	80	1.65
0	2	1	49.5442	6.4	23.1206	2.21951	2.61525	-3.47388	0.77381	0.96	1.82	0.82	2.21951	0	43	1	0	0	70	0	2.5	0	4.98	7.43		1.22	48.6	9.9	25.9	19.5	39	78	56.9	63	70	1.74
0	2	1	48.8493	6.4	27.4348	1.1039	2.10348	-3.03824	0.305556	0.96	3.4	3.08	1.1039	1	63	1	0	0	80	1	4	0	362.19	5.97		0.87	43.3	9.4	13.4	22	30	81	56.1	180	72	1.62
0	1	1	74.3802	6.4	27.9155	1.70142	1.25213	-2.95851	0.215986	0.98	3.59	2.11	1.70142	0	64	0	0	0	50	0	4	0	3.15				44.3	16.7	19.5	25.4	46	59	74.5	294	76	1.65
0	2	1	53.9792	6.4	24.2215	3.06061	1.1913	-2.64803	0.225806	0.9	5.05	1.65	3.06061	0	72	0	0	0	10	0	4	1	3.52	97.4	17.4	3.17	38.6	9.1	29.8	22.4	68	132	65.7	248	70	1.7
0	2	2	58.0546	10.0584	23.4952	8.54945	3.77992	-2.019	1.83708	0.91	7.78	0.91	8.54945	1	63	1	2	0	30	1	4.5	1	5.14	1000	19.5	8.71	42.3	244.7	150	130.8	228	407	55	178	55	1.53
0	1	1	45.1665	6.4	23.4586	1.0068	9.28545	-2.61958	2.6117	1.1	1.48	1.47	1.0068	1	61	1	1	0	40	0	3.2	0	4.49	52.4			43.7	45.6	47.1	49.1	32	84	53.7	47	67	1.69
0	2	1	52.8429	6.83927	20.9321	2.41538	1.24032	-2.25998	0.212724	1.04	3.14	1.3	2.41538	1	49	1	1	0	48	0	2.33	0	1200	28.6	27.5		32.9	6.5	11.3	42.8	65	80	53	503	49	1.53
0	1	1	74.3802	6.4	27.9155	1.70142	1.25213	-2.95851	0.215986	0.98	3.59	2.11	1.70142	0	64	0	0	0	50	0	4	0	3.15				44.3	16.7	19.5	25.4	46	59	74.5	294	76	1.65
0	1	1	57.2656	7.15934	25.3906	3.56522	0.994219	-3.28218	0.119565	0.9	1.64	0.46	3.56522	0	68	1	0	0	50	0	2.5	0	1.92	12.4	14.3	1.5	46.7	11	10.7	17.6	24	71	95.7	368	65	1.6
1	3	1	37.7884	7.18778	24.4646	1.19527	4.32443	-2.68592	1.04268	1.07	2.02	1.69	1.19527	1	65	1	0	1	40	1	2.5	0	32.8	7.01	11.1	1.52	40.3	13.2	39.3	51.3	80	104	68.4	123	60	1.6
1	2	1	51.3883	6.86927	18.7109	0.935849	0.680451	-3.29381	0.52	1.04	2.48	2.65	0.935849	0	25	0	0	0	50	0	2	0	3.19			2.94	45.5	7.4	58.4	36.4	82	114	70.4	175	56	1.73
1	2	2	49.1003	9.46897	25.6055	2.09167	4.47738	-2.74008	0.954167	1.13	2.51	1.2	2.09167	0	51	1	1	0	20	0	3	0	254				43.3	26.6	18.9	22.9	18	61	66.2	60	70	1.7
1	3	1	61.157	6.97645	22.4059	4.02469	3.34277	-2.83758	0.703271	1.05	3.26	0.81	4.02469	0	71	1	0	0	30	0	6	1	4.06	26.1	15.9	3.67	40.6	8.5	35.7	30.1	91	39	61	107	82	1.6
1	3	2	63.6837	18.9161	30.8012	1.40244	8.47767	-1.72107	1.61364	2.11	1.15	0.82	1.40244	1	58	0	0	0	20	0	2.5	0	79.3			2.99	33.5	50.9	19.5	35.5	14	59	45.6	55	77	1.6
1	2	1	48.3747	6.43	21.6713	3.75862	2.39757	-2.8225	0.550325	0.96	6.54	1.74	3.75862	0	55	1	0	0	50	0	3.5	0	4834	43.1		9.3	41.5	11.7	25.5	33.9	89	128	55.4	154	59	1.66
1	3	1	41.2082	6.97645	21.2245	3.38889	1.25627	-2.7309	0.217241	1.05	4.88	1.44	3.38889	0	74	1	0	0	9	0	2	0	2.22	5.23	54.2	1.93	39.5	8.9	26.2	25.2	143	211	87.6	290	65	1.75
1	3	2	46.5497	15.5904	22.3081	8.32955	2.40443	-1.62665	0.734163	1.08	16.35	1.3	12.5769	0	64	0	0	0	50	1	5.5	1	3.77	179		16.8	35.4	124.3	61.1	64.9	158	236	54.4	221	60	1.7
1	2	1	43.3677	8.72837	20.8086	13.0444	1.20224	-2.80478	0.263216	1.2	11.74	0.9	13.0444	0	55	0	0	0	150	0	2.5	0	561.69	95.3		4.11	42.8	18.3	23.2	23.9	122	108	86.9	227	60	1.75
1	2	1	49.52	6.76106	29.4078	1.06633	2.67796	-2.85539	0.787611	1.03	2.09	1.95	1.07179	0	50	0	0	0	60	0	2.5	0	889.65	42.5	8.79	3.25	42.9	15.8	34.6	35.6	65	30	64.2	113	70	1.7
1	3	2	47.2	17.0693	23.1111	3.8381	2.2848	-1.09505	1.19598	0.94	9.8	1.07	9.15888	0	71	0	0	0	39	0	5	1	2.23	271		4.97	31.9	281.3	221	172.7	671	429	88.9	361	52	1.5
1	3	1	68.3594	6.54144	26.1719	4.04348	3.4538	-3.24166	1.21505	1.01	2.79	0.69	4.04348	0	56	1	0	0	60	0	3	0	7.32	30.7	11.3	3.75	46.6	12.3	62.1	45.2	112	70	77.2	93	67	1.6
1	3	2	44.8828	6.76106	25.3906	6.34615	1.83757	-2.16736	0.335106	1.03	6.6	1.04	6.34615	1	58	1	0	0	25	0	1.9	0	1.88	2.86	29.6		34.3	13.6	17.9	25.2	8	60	49.7	188	50	1.6
1	2	1	58.7448	7.66381	26.7698	3.61111	4.24129	-2.92547	1.53086	1.4	7.72	0.6	12.8667	0	66	1	0	0	70	1	4	0	2.12	10		1.87	44.7	21.1	90.8	99.2	710	224	67.5	162	72	1.64
1	2	1	37.0711	6.43	24.4444	2.02381	8.85729	-2.73644	1.85294	0.94	2.55	1.26	2.02381	1	72	1	0	0	120	1	4.67	0	207.46	43		1.79	40.4	11.4	36.3	100.8	72	117	47.8	136	55	1.5
1	3	2	60.625	10.1749	22.2656	3.07576	2.3735	-2.42056	0.383803	1.04	2.03	0.66	3.07576	0	70	1	1	0	70	1	3.5	1	546.45	13.4			41	41	20.5	21.8	76	61	61.8	142	70	1.6
1	2	1	46.3957	7.69928	25.2493	2	2.35679	-2.49632	0.656015	1.12	2.86	1.43	2	0	44	1	0	0	120	1	5	0	1200				37.2	10.2	24	34.9	95	107	67.7	133	80	1.78
1	3	2	46.2074	10.1985	24.3375	19.1818	21.8332	-2.10998	11.428	1.4	8.94	0.94	9.51064	0	69	1	1	0	80	1	4.25	1	0.92	2	5.33		33.6	13.5	208.7	571.4	25	68	70.7	125	65	1.7
1	2	1	43.6571	8.47235	22.8571	0.930636	3.01492	-2.32055	0.800781	1.15	1.61	1.73	0.930636	0	63	1	0	1	30	0	4	0	491	65.7	32.1	4.65	37.3	19.4	44.8	41	232	121	78.7	128	70	1.75
1	2	2	60.0163	8.10235	30.6939	2.75	5.57459	-2.7935	1.32187	1.03	3.08	1.12	2.75	0	68	1	0	0	64	0	2	0	654.9				41.3	12.2	41.6	42.3	63	42	101.7	80	94	1.75
1	2	1	34.0938	6.43	24.2188	1.7027	1.73819	-2.8992	0.357456	0.98	1.89	1.11	1.7027	1	51	1	0	0	80	1	8.5	0	1200				41.7	9.5	17.6	32.6	44	75	42.7	228	62	1.6
1	4	2	35.0446	8.61605	26.3465	9.65323	2.99292	-2.54303	0.89404	1	11.97	1.24	9.65323	0	82	1	0	0	40	0	2	0	1.79	12		1.89	39.9	19.3	96	108	29	40	105.9	175		1.62
1	2	2	48.5202	9.42609	25.2826	5.43056	4.15082	-2.42883	1.06167	1.13	7.82	1.44	5.43056	0	68	1	0	0	120	1	4	1	35.45				39.6	26.3	48.4	63.7	396	208	74.2	150	68	1.64
1	2	1	35.8408	8.15373	24.4561	2.23529	6.82383	-3.3702	1.23288	1.09	3.04	1.36	2.23529	1	74	1	0	0	50	0	2.33	1	6.73	13.1			49.9	20.9	28.6	36	14	97	57.5	73	58	1.54
1	2	2	49.1264	16.4884	23.4952	8.54945	3.77992	-2.019	1.83708	0.91	7.78	0.91	8.54945	1	63	1	2	0	30	1	4.5	1	5.14	1000	19.5	8.71	42.3	244.7	150	130.8	228	407	55	178	55	1.53
1	1	1	55.9504	8.25578	30.4611	4	2.4712	-2.76306	1.02	1.14	5.84	1.46	4	0	51	1	0	0	10	0	2	0	11.86				42.4	18.8	70.9	51	305	184	53	125	87	1.69
0	2	1	58.75	7.49747	24.2188	2.20635	2.07156	-3.47456	0.389571	1.1	2.78	1.26	2.20635	1	54	1	1	0	40	0	2	0	5.16			1.28	49.2	11.8	16.5	25.4	32	63	45.8	163	62	1.6
1	3	2	39.954	13.5597	25.3515	32.7576	17.2278	-1.89772	9.40848	1.89	21.62	0.66	32.7576	0	63	1	0	1	50	0	3.5	1	2.03	5.19		1.57	31.9	17.1	189.4	421.5	21	61	79.7	112	75	1.72
0	2	1	51.8843	7.79884	22.231	2.74118	2.54875	-2.91188	0.891566	1.13	2.33	0.85	2.74118	0	43	1	0	0	30	0	1.5	0	12.16	2	9.41		43.5	15.5	36.2	29.6	34	56	68.4	83	62	1.67
1	2	2	47.3356	19.281	26.5731	6.00763	1.66707	-1.79388	0.403533	1.11	7.87	1.31	6.00763	0	56	1	0	0	25	1	6	1	2.21	247		2.2	41.1	376	29.4	29.7	877	372	67.7	184	75	1.68
0	3	2	48.1764	9.46697	27.852	3.37333	5.4101	-2.51598	0.667614	1.16	2.53	0.75	3.37333	1	69	1	0	0	20	0	3	0	288.83	5.59	9.69	1.11	40.4	24.6	11.6	23.5	20	75	47.2	88	74	1.63
1	1	1	55.9504	8.25578	30.4611	4	2.4712	-2.76306	1.02	1.14	5.84	1.46	4	0	51	1	0	0	10	0	2	0	11.86				42.4	18.8	70.9	51	305	184	53	125	87	1.69
0	2	1	48.2826	6.45953	23.4586	24.8571	9.28545	-2.61958	2.6117	1.29	12.18	0.49	24.8571	1	61	1	1	0	40	0	3.2	0	4.49	52.4			43.7	45.6	47.1	49.1	32	84	53.7	47	67	1.69
1	2	2	48.5202	9.42609	25.2826	5.43056	4.15082	-2.42883	1.06167	1.13	7.82	1.44	5.43056	0	68	1	0	0	120	1	4	1	35.45				39.6	26.3	48.4	63.7	396	208	74.2	150	68	1.64
1	4	2	35.0446	8.61605	26.3465	9.65323	2.99292	-2.54303	0.89404	1	11.97	1.24	9.65323	0	82	1	0	0	40	0	2	0	1.79	12		1.89	39.9	19.3	96	108	29	40	105.9	175		1.62
1	2	1	39.6082	7.08261	24.1633	1.80851	1.33258	-3.11886	0.214932	1.05	4.25	2.35	1.80851	0	62	0	0	0	60	0	1.5	1	11.19			1.31	45.1	12.1	16	19	18	75	66	221	74	1.75
0	2	1	46.9018	6.72746	23.1206	1.4467	2.25187	-2.82717	0.305233	0.95	2.85	1.97	1.4467	0	62	0	0	0	10	0	1.33	0	1.5	7.16		68.2	43.1	18.5	11.3	10.5	27	55	52.2	86	70	1.74
0	3	1	53.8281	7.18934	25.7812	2.73171	0.994219	-3.28218	0.119565	0.9	4.48	1.64	2.73171	0	68	1	0	0	50	0	2.5	0	1.92	12.4	14.3	1.5	46.7	11	10.7	17.6	24	71	95.7	368	66	1.6
1	2	1	39.6082	7.08261	24.1633	1.80851	1.33258	-3.11886	0.214932	1.05	4.25	2.35	1.80851	0	62	0	0	0	60	0	1.5	1	11.19			1.31	45.1	12.1	16	19	18	75	66	221	74	1.75
1	2	2	39.5102	15.7653	17.6327	3.33333	4.80811	-1.69457	1.65566	1.19	3.5	1.05	3.33333	0	63	0	1	0	27	1	6.5	1	3.87	1000	42.1		36.1	120.7	75.3	105.3	252	279	58.1	159	54	1.72
0	2	1	56.4305	6.43	22.1367	5.83721	1.37279	-3.03329	0.181373	0.97	5.02	0.86	5.83721	0	65	0	1	0	50	0	2	0	5.41	17.6	11.6	2.27	42.1	6.7	11.8	18.5	21	65	69.7	255	61	1.66
0	2	2	46.8298	7.85048	18.2899	8.25714	4.78949	-1.91751	1.58333	0.99	5.78	0.7	8.25714	0	46	1	0	0	100	1	2	0	16.84	2		1.73	33.4	24.9	37	76	106	137	59	120	48	1.62
0	4	1	46.1938	6.43	20.7612	1.2549	1.17854	-2.90472	0.180412	0.9	2.56	2.04	1.2549	0	79	0	0	0	10	0	3	0	5	21.6		3.83	41.1	7.8	23.4	28	44	81	80.5	388	60	1.7
0	3	1	50.027	6.99177	23.3234	1.71277	6.55309	-2.66106	1.02105	0.97	3.22	1.88	1.71277	0	73	0	1	0	41	1	3	0	1.07	17.9		46.6	41.2	18.8	20.7	38.8	21	111	90.3	95	69	1.72
1	3	2	37.2163	16.5591	24.4646	5.70513	7.78756	-1.79343	2.38596	1.18	6.02	0.19	31.6842	1	56	1	0	0	71	1	3.5	1	8.11	1000		18.6	38.4	169.1	47.1	54.4	79	91	57.1	57	65	1.63
1	2	1	47.3484	8.34763	23.3355	4.3254	1.12047	-3.08681	0.296813	0.98	5.45	1.26	4.3254	0	67	1	0	0	90	0	2.5	0	1.45			2.45	47.6	28.4	50.4	29.8	74	103	76.2	251	62	1.63
1	2	2	54.472	19.4577	25.7117	3.25	0.914523	-1.62747	0.278281	1.11	3.38	1.04	3.25	0	45	1	0	0	90	0	5.5	1	1.88	30.2		1.63	39.3	394	30	24.6	94	176	64	221	70	1.65
1	2	2	39.5102	15.7653	17.6327	3.33333	4.80811	-1.69457	1.65566	1.19	3.5	1.05	3.33333	0	63	0	1	0	27	1	6.5	1	3.87	1000	42.1		36.1	120.7	75.3	105.3	252	279	58.1	159	54	1.72
1	3	2	46.2151	11.4604	20.8209	3.57447	3.31515	-2.45311	0.934848	1.2	17.16	1.49	11.5168	0	56	1	0	0	150	1	6	1	49.8	173		1.97	41.1	37.7	39.9	61.7	137	109	82.9	165	56	1.64
1	3	1	50.6641	6.43	21.4844	3.56383	12.0233	-2.8678	2.73256	0.99	3.35	0.94	3.56383	0	55	1	2	1	64	1	2	1	2000			9.64	41.7	10.6	25	47	98	160	41	43	55	1.6
1	2	2	33.3714	9.23316	22.5306	1.60127	4.44493	-2.2003	1.26404	1.1	2.53	1.58	1.60127	0	64	1	0	0	56	0	3.2	0	2000	34.35		2.85	37	27	53	45	67	103	64	89	69	1.75
1	3	2	42.7102	8.71551	22.8571	5.85106	3.64958	-2.6513	0.921053	1.03	2.75	0.47	5.85106	0	78	0	2	1	21	0	4.2	0	1.97	2		4.62	42.5	28.6	62	35	471	272	51	95	70	1.75
1	2	2	39.9987	9.21478	19.8177	3.92029	3.83041	-2.1968	1.02941	1.04	5.41	1.38	3.92029	0	61	0	1	0	71	1	1.7	0	195			2.24	37.5	31.7	43	63	38	73	54	153	60	1.74
1	3	1	45.0865	7.08261	22.4913	0.898089	5.76722	-2.26298	1.47727	1.06	1.41	1.57	0.898089	1	64	0	0	1	50	0	3.5	0	6.9	4.07		1.84	35.4	13.5	43	52	63	105	63	88	65	1.7
1	2	1	56.2976	7.17048	20.7612	1.01778	2.49458	-2.31609	0.533088	1.06	2.29	2.25	1.01778	0	67	0	0	0	30	0	2	0	834.86	7.99		3.23	36.9	17.5	32.8	29	41	80	79	136	60	1.7
1	2	2	53.4602	9.03014	20.4152	2.21667	9.74607	-3.13205	3.18293	1.19	1.33	0.6	2.21667	0	61	1	0	0	20	0	2	0	11.7			10.5	47	20.3	63.5	52.2	55	99	55	41	59	1.7
1	2	1	53.04	8.18844	20.5499	1.9	1.23913	-2.50207	0.576744	1.17	5.13	2.7	1.9	0	56	1	0	0	102	1	8.3	0	18.6	34.5		2.97	38.5	14.7	108.7	49.6	93	82	73	215	58	1.68
1	3	2	38.1561	14.343	22.8928	1.08235	9.03369	-1.64935	5.04085	0.93	2.76	2.55	1.08235	1	78	0	0	0	33	0	5.25	1	2.07	1000		5.27	36	137.2	303.1	308.5	650	600	75	153	55	1.55
1	2	1	60.1261	8.21946	25.5102	1.21795	4.51617	-2.56972	1.4726	1.03	0.95	0.78	1.21795	0	52	1	0	0	80	0	3	1	2000			3.53	41.1	25.1	46	43	665	209	60	73	72	1.68
1	3	2	46.8687	9.40605	22.7732	1.92553	6.34084	-2.87997	2.95	1.02	1.81	0.94	1.92553	0	58	1	0	1	45	1	2	0	80			3.46	45.9	35.3	116.5	76.7	79	71	83	65	62	1.65
1	2	2	54.0314	13.655	20.1951	6.16216	8.89446	-1.71455	3.34906	1.09	2.28	0.37	6.16216	0	46	1	0	0	27	0	2	0	4.75			4.94	35.3	88.8	48	71	53	92	71	53	53	1.62
1	2	2	52.8331	9.88967	23.7954	2.04348	3.1421	-2.15184	0.66092	1.19	1.41	0.69	2.04348	0	57	1	0	0	20	0	2.3	1	0.417	8.75		0.84	35.8	22.4	23	23	27	147	93	87	64	1.64
1	2	1	47.6651	8.25069	24.539	8.8963	0.678738	-2.43505	0.153941	1.11	12.01	1.35	8.8963	0	54	1	0	0	80	0	3	1	31.4			3.3	38.8	20.3	24	25	201	251	65	406	66	1.64
1	2	1	57.8201	7.34018	17.9931	1.7098	3.57394	-3.18897	1.15809	1.01	4.36	2.55	1.7098	0	50	1	0	0	60	0	1.5	0	34.36			4.08	47.8	21.1	42	63	30	91	65	136	52	1.7
1	2	3	52.1947	14.4843	21.3039	5.28	2.81944	-2.02968	1.94444	1	3.96	0.75	5.28	0	58	0	1	0	47	1	4.5	0	4.99			8.85	40.6	142.4	256	203	1181	464	67	261	58	1.65
1	2	2	55.0781	8.57117	21.0938	3.32979	2.91045	-2.64394	0.485075	1.06	3.13	0.94	3.32979	0	60	1	0	0	80	0	2	1	7.56				42	25.3	16	26	73	101	81	134	54	1.6
0	1	1	49.4649	7.63158	23.7812	7.49057	1.33856	-1.99944	0.274295	1.03	11.91	1.59	7.49057	1	61	0	0	0	10	0	2.5	0	1.41			17.29	33.9	21.7	25	35	148	232	39	319	55	1.65
0	1	1	46.3912	6.63566	23.8751	3.43137	1.90412	-2.79785	0.496183	1	70	20.4	3.43137	0	47	1	0	0	50	0	3	0	2.29				42.7	18.2	24	26	17	104	72	131	65	1.65
0	2	1	59.823	6.4	27.1416	1.89172	0.795536	-3.10279	0.211443	0.97	2.97	1.57	1.89172	0	41	1	0	0	60	0	3	1	2.21				44.2	9.8	19	17	97	68	47	201	73	1.64
1	2	1	36.4014	11.3674	21.4533	6.31034	2.58609	-2.33291	0.334507	0.88	5.49	0.87	6.31034	0	82	0	0	0	120	0	2	0	3.11			2.99	37.9	22.2	18	19	87	116	134	142	62	1.7
0	1	1	39.5848	6.4	24.677	13.25	1.67586	-2.89411	0.348361	0.99	0.53	0.04	13.25	1	45	0	1	0	50	0	1.66	0	131.09			1.09	42.8	13.4	14	17	63	78	59	122	68	1.66
0	2	1	44.4121	6.4	29.1363	3.21557	943.546	-2.59194	164.062	0.99	5.37	1.67	3.21557	1	61	0	1	0	10	0	3.5	1	2.18			2.96	36.7	6.3	18	21	122	171	48	0.32	70	1.55
0	2	1	41.0938	6.4	23.4375	3.16456	1.04348	-3.22523	0.173913	1.11	2.5	0.79	3.16456	1	45	0	0	0	10	0	2	0	1.53			0.5	45.2	8.6	9	16	26	152	44	230	60	1.6
0	3	1	50.1887	6.83784	29.0318	1.57764	2.03067	-2.66352	0.307692	1	2.54	1.61	1.57764	0	70	0	0	0	30	0	1.5	0	152.11			3.46	41.3	19.2	18	16	21	44	37	130	80	1.66
0	2	1	39.6886	6.4	19.1516	4	2.92855	-2.76861	0.597345	1.02	3.52	0.88	4	0	52	1	0	0	45	0	3.67	0	1807.04			3.05	44.9	38.7	18	27	25	73	93	113	60	1.77
0	2	1	55.8131	6.51144	26.2976	1.76129	2.35141	-3.05004	0.314465	1.01	2.73	1.55	1.76129	0	62	1	1	0	60	1	3.25	0	4.31			3.41	44.4	12.5	11	20	87	86	59	159	76	1.7
0	2	2	46.379	11.407	22.6757	2.71795	2.30169	-2.74261	0.272989	2.34	4.24	1.56	2.71795	0	76	1	2	1	20	0	1.5	0	2.37			1.03	42.3	19.6	13	19	17	67	102	174	64	1.68
0	1	1	46.0554	6.4	22.4913	2.80851	2.8449	-3.37757	0.78125	1	2.64	0.94	2.80851	0	55	1	0	0	10	0	4.5	1	2.76			2.61	48.8	14.7	36.5	30	95	95	73	96	65	1.7
0	2	1	52.526	7.74743	24.2215	2.13768	1.86073	-2.81724	0.504202	1.08	2.95	1.38	2.13768	0	53	1	0	0	40	0	2	0	1210			4.4	40.7	9.4	33	24	24	68	93	119	70	1.7
0	2	1	51.959	6.4	21.0077	4.02198	1.84711	-3.53352	0.277108	0.95	3.66	0.91	4.02198	0	57	1	0	1	50	0	2.5	0	7.14			3.78	49.5	10.5	11.7	18.4	46	81	85	166	60	1.69
0	3	1	61.2599	7.26196	27.6361	1.85641	0.950121	-2.45847	0.28343	1.08	3.62	1.95	1.85641	0	52	1	0	0	87	0	1.9	0	1210			1.36	37.1	11.3	38.5	39	37	72	58	344	78	1.68
0	1	1	44.1712	6.4	25.0593	5.01042	0.711538	-2.79861	0.362805	0.95	4.81	0.96	5.01042	0	33	1	0	0	50	0	3.67	1	4.47			1.55	41.8	13.9	45.3	23.8	92	97	73	164	75	1.73
0	3	1	33.9188	8.6727	24.974	1.78846	2.53236	-2.14108	1.08756	0.85	2.79	1.56	1.78846	1	70	0	1	0	20	0	4	0	1.56			4.96	42.5	169.6	144.6	94.4	1590	387	68	217	60	1.55
0	2	1	58.6114	7.56944	25.2092	2.9	1.42592	-3.08405	0.305046	0.93	4.64	1.6	2.9	0	52	1	1	0	80	1	4	0	2.06			1.52	46.9	23.3	19.8	26.6	151	77	72	218	72	1.69
0	1	1	41.3809	6.51144	24.3865	1.87821	2.88467	-2.94804	0.45	1.01	2.93	1.56	1.87821	0	79	1	0	0	60	0	1.33	0	7.27			2.43	43.2	12.5	24.3	33.3	116	556	55	185	64	1.62
0	2	1	69.5703	7.67519	25.3906	2.0359	1.99899	-2.94086	0.278274	0.96	3.97	1.95	2.0359	0	65	0	0	0	40	0	3	0	0.96			3.79	43.4	13.6	13.1	18.7	18	64	101	168	65	1.6
0	2	1	54.7298	6.51144	22.1297	1.84239	1.3376	-3.05165	0.320048	1.01	3.39	1.84	1.84239	0	50	1	0	0	30	0	2.25	0	2.26				43.7	10.1	22.9	26.5	21	78	78	207	67	1.74
0	2	1	45.6079	6.83927	24.7252	2.32031	3.41742	-2.59791	0.798611	1.04	2.97	1.28	2.32031	0	69	0	1	0	20	1	3.25	1	6.28			2.49	37.7	8.3	41.6	34.5	458	175	84	108	74	1.73
0	1	1	51.8525	7.05261	17.7458	0.827434	6.96865	-2.90996	1.32552	1.06	1.87	2.26	0.827434	1	74	1	2	1	40	0	2.5	1	120			6.19	42.5	11.6	31.7	50.9	31	124	61	96	41	1.52
0	1	1	50.7958	6.4	21.4533	5.66667	0.558572	-3.26336	0.16	0.96	12.41	2.19	5.66667	0	47	1	1	0	50	0	4	0	1.09			0.98	46.8	12.1	29	16	41	95	63	250	62	1.7
0	3	1	44.7452	6.4	24.3141	1.10788	1.43834	-3.23614	0.295918	0.99	2.67	2.41	1.10788	1	61	0	1	0	120	1	3.67	0	3.71	13.4	15.3	1.67	44	5.8	25.2	17.4	45	89	65	147	67	1.66
0	2	1	46.9531	7.26196	20.7031	1.42105	6.62318	-2.10848	1.62654	1.08	1.35	0.95	1.42105	1	63	0	0	0	40	0	0.67	0	377.95			8.31	33.8	14.4	38.3	52.7	168	236	58	81	53	1.6
0	1	1	44.4531	6.4	23.4375	2.82432	2.58638	-2.70718	0.820896	1	4.18	1.48	2.82432	1	54	1	0	0	50	0	2	0	953.36			3.87	40.7	13.8	47	44	73	98	60	134	60	1.6
0	2	1	44.3839	6.4	19.6283	4.73118	0.647606	-3.2335	0.177995	0.96	8.8	1.86	4.73118	0	47	0	0	0	60	0	2.5	0	2.52			2.43	40.7	2.2	26.7	30.9	163	170	80	434	49	1.58
0	1	1	65.3979	6.4	20.4152	2.13218	3.19526	-3.33226	0.927835	1	3.71	1.74	2.13218	0	65	1	0	0	15	0	2	0	11.07			3.74	47.1	10.4	57	36	117	83	84	97	59	1.7
0	2	1	40.9636	10.8401	25.2493	4.25316	2.87338	-2.96712	0.443359	1.04	3.36	0.79	4.25316	0	67	1	0	0	30	0	1.5	0	1.58			1.92	45.3	21.8	17.1	22.7	23	111	122	128	80	1.78
0	1	1	57.8061	6.94645	24.8591	2.872	1.4547	-3.72749	0.453629	1.05	3.59	1.25	2.872	0	37	1	0	0	20	0	1.33	0	1210			3.27	52.8	14.2	21.3	22.5	41	80	85	124	71	1.69
0	1	2	52.3668	12.0928	21.2585	15.3649	3.54122	-1.33004	1.46008	1	11.37	0.74	15.3649	0	75	0	0	0	10	0	4	0	1.88			2.1	30.3	77.1	153	139	856	732	67	238	60	1.68
0	2	1	59.5918	6.46474	26.6097	1.69173	1.22769	-3.1451	0.349359	0.9	4.5	2.66	1.69173	0	51	1	0	0	30	0	3.5	1	128.45			2.02	46.2	15.3	33.7	21.8	58	74	89	156	76	1.69
0	1	1	44.24	6.4	25.3333	1.90977	2.70096	-2.06923	0.771704	1	2.54	1.33	1.90977	1	70	0	1	0	58	0	2.67	0	2.73			3.42	31.6	8.6	64	96	21	42	48	311	57	1.5
0	1	2	64.7386	11.9958	19.052	3.51136	2.51019	-1.758	1.31004	0.9	6.18	1.76	3.51136	0	58	1	1	0	40	1	5.25	1	4.53			2.61	40.9	401.6	146.6	120	399	567	89	229	50	1.62
0	1	1	61.1987	8.32755	29.7442	4.14	4.1406	-1.76775	2.57716	0.92	6.21	1.5	4.14	0	66	0	1	0	45	1	4.5	0	3.51			2.27	37.8	154.8	270	167	1251	329	77	162	80	1.64
0	1	1	48.2628	6.69746	27.968	2.27168	1.41893	-3.36267	0.321577	1	3.93	1.73	2.27168	0	68	1	0	0	40	0	2	0	1.84			2.73	49.4	18.5	38	31	66	68	72	241	78	1.67
0	2	1	57.9247	10.331	25.7117	6.325	1.62702	-1.29283	0.397059	0.9	5.06	0.8	6.325	0	75	0	1	0	34	0	2.5	0	6.74			3.52	34	263	53.6	27	856	214	82	170	70	1.65
0	1	1	74.1567	6.94645	33.305	1.69364	1.07425	-3.06048	0.344311	1.05	2.93	1.73	1.69364	0	39	1	0	0	60	0	3.3	0	754.28			1.58	45	14.4	25	23	34	68	64	167	94	1.68
0	2	1	50.4688	6.4	23.4375	3.37405	2.27661	-3.1455	0.491071	0.99	4.42	1.31	3.37405	1	60	0	2	1	60	0	5.4	0	2.09			10.8	45.3	11.7	26.8	22	138	131	55	112	60	1.6
0	2	1	63.244	6.73106	25.5102	2.17816	1.3794	-3.05192	0.212825	1.03	3.79	1.74	2.17816	0	71	0	0	0	120	1	3	0	18.3			1.11	43.2	8.7	19.2	22.9	197	74	61	269	72	1.68
0	1	1	55.3796	6.4	18.9388	6.52448	3.69663	-2.01189	2.37245	1.04	9.33	1.43	6.52448	0	52	1	0	0	100	1	1.9	0	0.6	7.51		2.94	35.8	36.5	178.2	186	142	100	80	196	58	1.75
0	2	1	53.6046	7.36519	22.4082	1.69277	2.19499	-2.17328	0.675	1.09	2.81	1.66	1.69277	0	58	0	1	0	50	1	4	1	3.7	36.7	6.67		34.7	15	50.9	35.1	15	59	61	130	64	1.69
0	2	1	54.7293	7.50398	24.1672	2.17164	2.07629	-2.88501	0.507692	0.97	2.91	1.34	2.17164	0	56	1	0	0	40	0	3	0	1.87			0.64	44.5	22.9	30	26.4	20	75	72.7	130	65	1.64
0	2	1	52.5156	7.02976	24.0346	8.94326	1.69543	-3.18447	0.375375	0.94	12.61	1.41	8.94326	1	51	0	1	0	120	0	2	0	302	10.1		0.73	47.6	20.2	20.4	50	185	65	48.4	333	60	1.58
0	3	1	44.7452	6.4	24.3141	1.10788	1.43834	-3.23614	0.295918	0.99	2.67	2.41	1.10788	1	61	0	1	0	120	1	3.67	0	3.71	13.4	15.3	1.67	44	5.8	25.2	17.4	45	89	65	147	67	1.66
0	1	1	59.1836	7.86752	27.1731	5.01905	1.6006	-2.55197	0.18559	1.14	5.27	1.05	5.01905	0	75	1	0	0	60	0	1.5	0	730	5.88		2.79	38.2	11.3	12.1	17	32	119	68	229	91	1.83
0	1	1	59.6966	6.4	22.1367	4.66372	1.37279	-3.03329	0.181373	0.97	5.27	1.13	4.66372	0	65	0	0	0	50	0	2	0	5.41	17.6	11.6	2.27	42.1	6.7	11.8	18.5	21	65	69.7	255	61	1.66
0	2	1	43.9446	6.4	20.7612	1.2549	1.17854	-2.90472	0.180412	0.9	2.56	2.04	1.2549	0	79	0	0	0	10	0	3	0	5	21.6		3.83	41.1	7.8	23.4	28	44	81	80.5	388	60	1.7
1	2	1	58.142	7.99533	23.7387	1.92391	5.25413	-3.02046	0.832386	1.15	1.77	0.92	1.92391	0	73	0	0	0	30	0	2.5	0	5.25	10.9	18.8	2.22	43.8	11.6	21.4	29.3	57	62	54.4	88	67	1.68
1	3	1	33.9219	6.43	24.2188	1.7027	1.73819	-2.8992	0.357456	0.98	1.89	1.11	1.7027	1	51	1	0	0	80	1	8.5	0	1200				41.7	9.5	17.6	32.6	44	75	42.7	228	62	1.6
1	2	1	58.142	7.99533	23.7387	1.92391	5.25413	-3.02046	0.832386	1.15	1.77	0.92	1.92391	0	73	0	0	0	30	0	2.5	0	5.25	10.9	18.8	2.22	43.8	11.6	21.4	29.3	57	62	54.4	88	67	1.68
1	2	1	45.8339	6.86927	33.3866	3.34337	2.88496	-3.01736	0.52809	1.04	5.55	1.66	3.34337	1	60	1	0	0	100	0	3	0	3.67	1000		133	44.3	13.6	19.3	37.6	114	124	69.1	178	92	1.66
1	3	2	43.1706	16.9453	24.4646	31.6842	7.78756	-1.79343	2.38596	1.14	4.45	0.78	5.70513	1	56	1	0	0	71	1	3.5	1	8.11	1000		18.6	38.4	169.1	47.1	54.4	79	91	57.1	57	65	1.63
1	3	2	47.1446	11.4604	20.8209	11.5168	3.31515	-2.45311	0.934848	1.2	6.72	1.88	3.57447	0	56	1	0	0	150	1	6	1	49.8	173		1.97	41.1	37.7	39.9	61.7	137	109	82.9	165	56	1.64
1	3	1	60.7122	6.76106	25.2092	1.0289	8.68962	-2.32134	4.69014	1.03	1.73	0.48	3.60417	0	58	1	0	0	120	1	2.5	0	27.69			4.8	35.8	12.4	156.8	133.2	316	118	78	71	74	1.7
1	3	2	33.5956	9.37808	20.4444	7.57447	1.61518	-2.33717	1.12457	0.97	10.68	1.41	7.57447	1	65	1	0	0	80	1	4	1	4.55	1000	36.5	97.7	39.7	37.3	327.7	130	1798	811	44.8	289	45	1.55
1	2	1	63.6692	7.50072	26.2188	2.30534	1.45612	-2.83502	0.310502	1.05	3.02	1.31	2.30534	0	64	1	0	1	40	0	2.33	0	3.2	14.9		5.15	43.3	19.1	29.8	27.2	22	80	64.6	219	65	1.7
1	3	1	34.9344	7.59883	21.6441	6.51613	4.07351	-2.9703	0.40981	1.11	6.06	0.93	6.51613	1	85	1	0	0	32	0	1	0	2.95	1000		49.7	43	10.9	11.7	25.9	38	82	56.7	158	55	1.55
1	2	1	52.6367	6.43	25.7959	2.56471	1.82678	-2.96899	0.310227	1	4.36	1.7	2.56471	0	66	1	0	0	80	1	6.5	0	1200	12.6			43.5	12.7	20.1	27.3	43	65	62.6	220	79	1.75
1	2	1	52.7396	6.54144	26.5118	4.57353	0.753373	-3.12538	0.353403	1.01	3.11	0.68	4.57353	0	46	1	0	0	40	1	4.5	1	285	12.4	9.03	2.15	44.5	9.9	74.5	27	145	77	62.4	191	84	1.78
1	2	2	46.2435	7.38242	24.974	1.42949	4.17108	-2.9645	1.11298	0.94	2.23	1.56	1.42949	1	53	1	0	0	60	1	5	1	1200	44.5	17.9	1.66	45.3	22	32	46.3	124	138	52.4	104	60	1.55
1	2	2	61.1182	15.3108	26.5731	2.79592	0.864048	-2.2698	0.606996	0.84	8.42	0.62	13.5806	0	43	0	0	0	8	1	6	1	3.11	1200		2.17	44.2	179.2	146	59	296	505	67	243	75	1.68
1	2	1	45.1004	7.08261	22.9398	3.26027	7.83292	-2.45474	1.28056	1.06	2.38	0.73	3.26027	0	76	1	0	0	90	0	2.5	0	668.84				38.1	15.4	24.7	46.1	36	72	66.4	90	53	1.52
1	2	1	52.7396	6.54144	26.5118	4.57353	0.753373	-3.12538	0.353403	1.01	3.11	0.68	4.57353	0	46	1	0	0	40	1	4.5	1	285	12.4	9.03	2.15	44.5	9.9	74.5	27	145	77	62.4	191	84	1.78
0	3	1	55.0204	7.29196	24.4898	13.9455	1.76235	-2.80515	0.314607	1.08	7.67	0.55	13.9455	0	62	1	0	0	50	0	2	0	3.15	20.6		3.81	40.8	10.1	19.6	22.4	18	48	61.4	178	75	1.75
1	2	2	46.2435	7.38242	24.974	1.42949	4.17108	-2.9645	1.11298	0.94	2.23	1.56	1.42949	1	53	1	0	0	60	1	5	1	1200	44.5	17.9	1.66	45.3	22	32	46.3	124	138	52.4	104	60	1.55
1	2	1	40.6785	7.59883	22.8928	3.59596	2.57994	-3.02811	0.344626	1.11	3.56	0.99	3.59596	1	72	1	0	0	12	0	3.5	1	1.47	10.4	5.96	4.85	44.5	13.9	14.8	29.5	24	69	53.8	214	55	1.55
0	2	1	45.9938	6.43	21.6441	2.41135	1.41115	-2.8159	0.23375	1	3.4	1.41	2.41135	0	68	1	0	0	8	0	3.2	0	1.71	2		1.94	40.5	8.9	20.3	18.7	35	135	44.8	200	52	1.55
0	2	1	58.8927	6.43	24.2215	3.06061	1.1913	-2.64803	0.225806	0.9	5.05	1.65	3.06061	0	72	0	0	0	8	0	4	1	3.52	97.4	17.4	3.17	38.6	9.1	29.8	22.4	68	132	65.7	248	70	1.7
0	2	1	46.596	6.65179	27.2173	1.20419	1.56077	-3.20164	0.474576	1.02	2.3	1.91	1.20419	0	52	1	0	0	20	1	1.33	0	971.71	20.1			45	8.8	40	33.6	76	46	64	177	75	1.66
0	2	2	53.5986	6.38522	22.8374	4.65891	0.882299	-1.77054	0.265625	0.88	6.01	1.29	4.65891	0	64	1	1	0	30	1	4	1	4.73	7.7		14.2	36.1	92.6	59.4	40.8	69	203	49	384	66	1.7
0	2	1	53.3096	6.43	23.5883	1.72362	1.20896	-3.0322	0.216772	0.99	3.43	1.99	1.72362	0	54	1	0	0	20	0	2	0	26.53				43.3	9.6	15	13.7	21	72	73	158	65	1.66
0	2	1	49.2546	6.86927	20.9321	18.5039	1.24032	-2.25998	0.212724	1.04	23.5	1.27	18.5039	1	49	1	1	0	48	0	2.33	0	1200	28.6	27.5		32.9	6.5	11.3	42.8	65	80	53	503	49	1.53
1	2	1	43.584	6.86927	33.3866	3.34337	2.88496	-3.01736	0.52809	1.04	5.55	1.66	3.34337	1	60	1	0	0	100	0	3	0	3.67	1000		133	44.3	13.6	19.3	37.6	114	124	69.1	178	92	1.66
0	3	1	55.033	7.39519	27.1731	3.5641	1.6006	-2.55197	0.18559	1.09	5.56	1.56	3.5641	0	75	1	0	0	60	0	1.5	0	730	5.88		2.79	38.2	11.3	12.1	17	32	119	68	229	91	1.83
0	3	1	55.0204	7.29196	24.4898	13.9455	1.76235	-2.80515	0.314607	1.08	7.67	0.55	13.9455	0	62	1	0	0	50	0	2	0	3.15	20.6		3.81	40.8	10.1	19.6	22.4	18	48	61.4	178	75	1.75
0	2	1	47.4383	6.43	24.3827	3.51408	1.17023	-3.44731	0.332927	0.99	4.99	1.42	3.51408	0	38	1	0	0	80	0	4	0	1210	6.01	9.18	3.42	51.9	28.9	18.7	27.3	59	144	84	205	79	1.8
0	1	1	54.1103	6.4	25.8065	2.51429	1.87735	-2.81952	0.365854	0.99	3.52	1.4	2.51429	1	48	1	0	0	50	0	2.5	0	38.42			1.66	41.1	10.5	14	24	15	102	54	164	62	1.55
0	2	1	49.5848	6.86927	28.3737	5.05217	3.02768	-2.7323	0.738095	1.04	5.81	1.15	5.05217	0	59	1	0	0	20	0	4	1	473.57	20.7	6.58	4.46	40.2	10.9	33.1	31	30	56	68.4	105	82	1.7
1	3	1	37.9023	7.18778	23.4375	1.19527	4.32443	-2.68592	1.04268	1.07	2.02	1.69	1.19527	1	65	1	0	1	40	1	2.5	0	32.8	7.01	11.1	1.52	40.3	13.2	39.3	51.3	80	104	68.4	123	60	1.6
1	2	2	45.4667	8.11897	24.4444	1.79866	3.43634	-2.49146	0.514815	1.04	2.68	1.49	1.79866	1	75	0	1	0	20	1	4.5	0	4.23	28.8	7.12	2.74	40	23.8	20.2	27.8	74	84	59.4	135	55	1.5
0	2	1	61.5917	6.76106	25.6055	3.60417	8.68962	-2.32134	4.69014	1.03	1.73	0.48	3.60417	0	58	1	0	0	120	1	2.5	0	27.69			4.8	35.8	12.4	156.8	133.2	316	118	78	71	74	1.7
0	2	1	49.2499	6.86927	18.7109	0.935849	0.680451	-3.29381	0.52	1.04	2.48	2.65	0.935849	0	25	0	0	0	50	0	2	0	3.19			2.94	45.5	7.4	58.4	36.4	82	114	70.4	175	56	1.73
1	3	2	29.4194	9.37808	18.7305	7.57447	1.61518	-2.33717	1.12457	0.97	10.68	1.41	7.57447	1	65	1	0	0	80	1	4	1	4.55	1000	36.5	97.7	39.7	37.3	327.7	130	1798	811	44.8	289	45	1.55
0	1	1	61.1419	7.39456	22.4913	2.30534	1.45612	-2.83502	0.310502	1.05	3.02	1.31	2.30534	0	64	1	0	1	40	0	2.33	0	3.2	14.9		5.15	43.3	19.1	29.8	27.2	22	80	64.6	219	65	1.7
0	2	1	36.0859	6.43	22.6562	3.93893	1.27862	-3.02724	0.212687	0.97	5.16	1.31	3.93893	1	48	0	2	1	20	0	2	0	1.6		8.85		41.6	5.9	10.2	17.1	28	65	51.7	201	58	1.6
0	2	1	47.6847	6.43	21.4109	3.75862	2.39757	-2.8225	0.550325	0.96	6.54	1.74	3.75862	0	55	1	0	0	50	0	3.5	0	4834	43.1		9.3	41.5	11.7	25.5	33.9	89	128	55.4	154	59	1.66
0	3	1	50.3104	6.54144	22.8269	1.71489	1.61812	-2.83065	0.190678	1.01	4.03	2.35	1.71489	0	71	0	0	0	25	0	1.67	0	546	84.6		2.75	41.1	10.1	11.2	13.5	11	51	43.5	177	50	1.48
0	2	1	50.6449	6.43	25.7959	2.56471	1.82678	-2.96899	0.310227	1	4.36	1.7	2.56471	0	66	1	0	0	80	1	6.5	0	1200	12.6			43.5	12.7	20.1	27.3	43	65	62.6	220	79	1.75
0	2	1	42.5413	6.86927	26.4381	1.28475	2.16612	-3.3863	0.368873	1.04	3.79	2.95	1.28475	0	76	1	0	0	40	0	2.5	0	1.11	1000			47.8	10.6	26.8	30.1	33	71	73.3	204	66	1.58
1	3	1	44.4082	6.97645	21.2245	3.38889	1.25627	-2.7309	0.217241	1.05	4.88	1.44	3.38889	0	74	1	0	0	10	0	2	0	2.22	5.23	54.2	1.93	39.5	8.9	26.2	25.2	143	211	87.6	290	65	1.75
0	2	1	56.3062	6.43	25.5937	1.845	1.79188	-3.84171	0.42723	0.9	3.69	2	1.845	0	63	1	0	0	23	0	2.5	0	6.15				51.9	7.3	36.1	36.4	81	67	60.1	213	68	1.63
0	2	1	57.5649	6.43	23.3234	1.35922	0.980408	-2.65398	0.150194	0.94	2.8	2.06	1.35922	0	57	0	0	0	10	0	0.9	0	2.44	2	38.6		40.4	15.2	12.2	15.5	32	77	55.4	258	69	1.72
0	3	1	49.8616	6.43	17.9931	5.87736	2.81705	-3.02923	0.269784	1	6.23	1.06	5.87736	0	65	1	1	0	50	1	5.5	0	363	123		4.92	43.3	9.7	6.2	15	61	107	73.9	139	52	1.7
0	2	1	49.5502	7.18778	24.9135	2.71171	1.71346	-2.97918	0.206098	1.07	3.01	1.11	2.71171	0	72	1	1	1	60	0	3	0	3.91	20.9	5.89		43.9	13.8	12	16.9	21	86	76.3	205	72	1.7
1	2	1	41.5879	7.69928	22.3757	2.78495	2.97619	-2.40574	0.657692	1.12	2.59	0.93	2.78495	0	69	1	0	0	15	0	3	1	1210	36.1	22	6.66	36.9	12.8	37.2	34.2	97	113	70.4	130	58	1.61
1	3	2	43.737	14.79	20.7612	12.5769	2.40443	-1.62665	0.734163	1.08	16.35	1.3	12.5769	0	64	0	0	0	50	1	5.5	1	3.77	179		16.8	35.4	124.3	61.1	64.9	158	236	54.4	221	60	1.7
1	2	2	42.9388	8.72837	19.5918	13.0444	1.20224	-2.80478	0.263216	1.2	11.74	0.9	13.0444	0	55	0	0	0	150	0	2.5	0	561.69	95.3		4.11	42.8	18.3	23.2	23.9	122	108	86.9	227	60	1.75
0	2	1	54.7751	6.76106	24.2215	1.07179	2.67796	-2.85539	0.787611	1.03	2.09	1.95	1.07179	0	50	0	0	0	60	0	2.5	0	889.65	42.5	8.79	3.25	42.9	15.8	34.6	35.6	65	30	64.2	113	70	1.7
0	2	1	57.7701	7.18778	26.3958	2.12179	0.786253	-2.455	0.186314	1.07	3.31	1.56	2.12179	1	48	1	0	0	109	1	2.9	1	1200			13.2	37.9	14.5	20.7	27.5	137	126	65.7	369	79	1.73
0	2	1	47.249	6.64483	24.4898	2.64532	2.05902	-3.05443	0.362416	0.95	5.37	2.03	2.64532	0	69	1	0	0	40	0	2.25	0	6.83				45.7	18.1	23.6	21.6	43	144	65.6	149	75	1.75
1	2	2	45.3515	11.3232	24.8016	5.53086	1.39916	1.18482	0.915877	0.87	4.48	0.81	5.53086	0	56	1	1	0	30	1	4	0	2.48	52.5			37.9	62.4	215	77.3	329	304	39.2	211	70	1.68
0	2	1	46.4014	7.39519	24.2215	1.69277	2.19499	-2.17328	0.675	1.09	2.81	1.66	1.69277	0	58	0	1	0	50	1	4	1	3.7	36.7	6.67		34.7	15	50.9	35.1	15	59	61	130	70	1.7
0	2	1	52.9075	7.53398	24.1672	2.17164	2.07629	-2.88501	0.507692	0.97	2.91	1.34	2.17164	0	56	1	0	0	40	0	3	0	1.87			0.64	44.5	22.9	30	26.4	20	75	72.7	130	65	1.64
0	2	1	31.9283	6.86927	27.1816	2.80137	2.25051	-2.78552	0.251923	1.04	4.09	1.46	2.80137	1	67	1	0	0	34	0	1.66	0	1.87	12.7	15.4	1.74	40.7	10.5	9	13.1	17	96	55.7	130	67	1.57
0	2	1	41.7401	6.43	24.0346	0.872928	5.12652	-2.08109	1.25	0.97	1.58	1.81	0.872928	1	58	1	1	0	40	0	3	0	468	95.2	66.7	4.86	32.6	11.1	32	39	186	108	32.1	78	60	1.58
0	2	1	43.6721	7.08261	22.9398	3.26027	7.83292	-2.45474	1.28056	1.06	2.38	0.73	3.26027	0	76	1	0	0	90	0	2.5	0	688.84				38.1	15.4	24.7	46.1	36	72	66.4	90	53	1.52
0	2	1	41.9958	6.65179	21.2031	1.1124	4.7696	-2.68904	0.596995	1.02	2.87	2.58	1.1124	0	75	1	1	0	140	1	2	0	129			2.34	40.9	15.6	14.1	43.7	34	177	85.4	183	62	1.71
0	2	1	46.2851	7.05976	20.8117	8.94326	1.69543	-3.18447	0.375375	0.94	12.61	1.41	8.94326	1	51	0	1	0	120	0	2	0	302	10.1		0.73	47.6	20.2	20.4	50	185	65	48.4	333	50	1.55
0	1	1	51.9391	6.65179	21.6413	2.46875	2.17195	-2.3503	0.326754	1.02	2.37	0.96	2.46875	1	65	1	0	0	120	1	3.5	1	2.27				36.3	13	15.3	29.8	155	238	52.6	228	50	1.52
1	3	2	49.7333	17.0693	23.1111	9.15888	2.2848	-1.09505	1.19598	0.94	9.8	1.07	9.15888	0	71	0	0	0	39	0	5	1	2.23	271		4.97	31.9	281.3	221	172.7	671	429	88.9	361	52	1.5
0	3	1	67.3828	6.54144	26.1719	4.04348	3.4538	-3.24166	1.21505	1.01	2.79	0.69	4.04348	0	56	1	0	0	60	0	3	0	7.32	30.7	11.3	3.75	46.6	12.3	62.1	45.2	112	70	77.2	93	67	1.6
0	2	1	47.4381	7.18778	22.9481	3.66851	0.562115	-2.6427	0.059466	1.07	6.64	1.81	3.66851	0	66	1	0	0	40	0	1.75	0	2.55	171		1.86	36.9	5.6	7.8	9.8	23	96	68.1	412	64	1.67
0	3	1	46.2963	6.43	21.7193	4.125	4.42596	-3.25588	0.730769	1	2.31	0.56	4.125	1	66	1	0	0	25	0	2	0	1.95	8.06		2.28	45.4	8.2	19	26.6	20	132	51.2	91	57	1.62
0	2	1	60.0755	6.43	25.3934	1.60284	1.47599	-3.3667	0.289706	0.96	2.26	1.41	1.60284	0	49	0	0	0	20	0	2.5	0	4.02	6.4	4.83		47.2	9.5	14.8	19.7	22	67	77.2	170	76	1.73
0	3	1	47.6953	6.76106	19.5312	6.34615	1.83757	-2.16736	0.335106	1.03	6.6	1.04	6.34615	1	58	1	0	0	25	0	1.9	0	1.88	2.86	29.6		34.3	13.6	17.9	25.2	8	60	49.7	188	50	1.6
0	2	1	62.252	6.43	24.4473	1.60284	1.86758	-3.3667	0.289706	0.96	2.26	1.41	1.60284	0	62	1	0	0	50	0	3	0	4.2				47.2	9.5	14.8	19.7	22	67	77.2	170	69	1.68
0	2	2	56.2537	8.03504	21.5645	15.2632	2.05985	-1.494	0.602865	1.06	2.9	0.19	15.2632	0	66	1	1	0	80	1	3.33	0	1200			3.09	28	22	59.7	46.3	245	82	74.1	192	58	1.64
0	2	1	45.3633	6.43	24.2215	3.19868	1.17948	-2.56686	0.240476	0.97	4.83	1.51	3.19868	0	65	1	0	0	40	0	2.75	0	6.06	8.99		28.2	39	13.6	28.1	20.2	19	57	80.8	210	70	1.7
0	2	1	54.3182	6.86927	26.0375	1.54359	2.31883	-2.84098	0.34188	1.04	3.01	1.95	1.54359	1	58	1	1	0	20	0	1.3	0	613.56	14.1	10.4	1.3	42.6	15.2	11.7	16	14	65	68.8	117	65	1.58
1	2	1	41.6529	7.29196	23.5078	0.675676	3.81043	-2.6767	0.698529	1.08	1.5	2.22	0.675676	0	69	1	0	0	50	0	2	0	10.3			10.7	38.9	9	25.6	38	30	104	78	136	64	1.65
0	2	1	47.3796	6.43	25.4694	3.08547	2.88877	-2.921	1.04452	0.97	3.61	1.17	3.08547	0	42	1	0	0	147	1	2.5	0	1210			1	42.8	12.2	36.9	61	106	74	74	146	78	1.75
1	2	1	46.7462	8.32026	21.0772	2.34021	2.09654	-2.71382	0.289617	1.05	2.27	0.97	2.34021	0	66	1	0	1	100	1	3	0	355			1.01	42.7	24.4	13.3	21.2	32	96	72	183	56	1.63
1	3	1	46.2094	7.3577	23.3887	3.345	1.14482	-2.81924	0.210648	1.08	6.69	2	3.345	0	57	1	0	1	50	1	2.25	1	19.3			1.04	42.8	17.4	17.6	18.2	24	66	77	216	70	1.73
1	2	2	41.1755	9.22334	20.898	3.38889	4.29023	-2.81437	0.917647	1.07	3.05	0.9	3.38889	0	50	1	0	0	70	0	2	1	38.2			3.99	44.5	29.3	18.3	31.2	41	67	66	85	64	1.75
0	2	1	50.6556	6.43	25.8065	3.24432	1.82402	-3.62846	0.465409	1	5.71	1.76	3.24432	0	60	0	1	0	60	0	2.5	0	4.85			2.9	49.7	8	37.5	29.6	58	121	81	159	62	1.55
0	3	1	49.642	6.43	23.7332	1.77202	1.85934	-3.31444	0.25	0.95	3.42	1.93	1.77202	0	66	1	0	0	20	0	1.5	0	56.7			3.72	45.2	6.3	12.6	18	9	51	72	180	60	1.59
1	2	2	45.4172	8.65713	28.0899	3.35802	31.4508	-1.85361	6.59091	1.22	2.72	0.81	3.35802	0	52	1	1	0	20	0	3.66	0	27.19			1.69	29.8	10.7	19	29	26	72	51	11	89	1.78
0	3	2	53.7096	6.54144	21.7079	4.02727	5.2652	-3.24524	3.54651	1.01	4.43	1.1	4.02727	0	45	0	0	0	60	0	2	0	3.96			1.78	47.4	15.4	147	61	67	136	81	43	62	1.69
0	2	1	55.9191	6.97645	27.5134	1.51181	1.00932	-3.14439	0.184502	1.05	3.84	2.54	1.51181	0	67	1	0	0	20	0	1.75	0	3.62			1.62	46.3	15.8	24	20	43	60	81	271	74	1.64
1	2	2	48.6851	8.28376	22.4913	0.683794	4.08809	-2.22724	1.68269	1.18	1.73	2.53	0.683794	0	55	1	0	0	50	0	3.13	1	5.77			0.9	34.8	12.8	82	70	347	227	63	104	65	1.7
1	2	1	45.2233	7.49747	27.7769	1.5266	1.85104	-2.87338	0.387597	1.1	2.87	1.88	1.5266	0	56	0	0	0	30	0	2	1	3.01			1.2	40.9	8.2	22	20	28	37	70	129	89	1.79
1	1	1	38.6505	7.08261	24.2215	2.77473	1.43645	-2.90751	0.506466	1.06	5.05	1.82	2.77473	0	54	0	0	0	110	0	3	0	2.11			3.08	43.7	16.7	58	47	119	149	84	232	70	1.7
1	1	1	44.5703	7.69928	28.9062	4.10714	3.42069	-2.39715	0.759494	1.12	5.75	1.4	4.10714	0	54	0	0	0	10	0	2.5	0	3.35			3.04	36	10.1	23	24	134	201	50	79	74	1.6
1	3	1	32.0726	7.39519	20.0474	7.94245	9.71183	-2.46214	5.09804	1.09	11.04	1.39	7.94245	0	77	0	0	0	100	0	2.75	1	3.15			2.44	36.3	8.8	261.4	312	52	131	77	153	60	1.73
0	2	1	55.7461	8.08963	26.2917	0.588785	1.49245	-2.13332	0.4125	1.1	1.89	3.21	0.588785	0	47	1	1	0	35	0	1.5	0	19.19			1.72	35.2	20	27	33	61	122	61	200	69	1.62
0	2	1	49.8512	6.43	24.8016	2.60976	2.47716	-3.20903	0.64	0.98	3.21	1.23	2.60976	0	50	1	0	0	70	0	2	0	56.2			2.38	45.2	9.1	26.7	32	32	63	67	125	70	1.68
0	2	1	51.0913	7.18778	24.093	1.76821	2.81123	-3.0485	0.537975	1.07	2.67	1.51	1.76821	0	64	0	0	0	80	0	2	0	3.84			1.35	44.3	12.2	24	34	55	60	60	158	68	1.68
1	3	1	38.3991	6.86927	25.3515	3.20513	2.00994	-2.64938	0.196133	1.04	5	1.56	3.20513	0	76	0	0	0	45	0	2.5	0	2.06			179	38.9	9.9	8.8	14.2	39	89	77	181	75	1.72
1	2	1	49.858	7.79884	26.8122	1.78022	1.87735	-2.80976	0.37	1.13	3.24	1.82	1.78022	0	55	0	1	0	8	0	1.5	0	13.3			1.64	41.6	12.6	18.8	22.2	17	60	88	150	84	1.77
1	2	1	35.4844	6.43	23.4375	3.08889	0.988561	-3.09406	0.310811	0.96	2.78	0.9	3.08889	1	56	0	1	1	50	0	3	0	1.93			159	45.3	14	49.6	23	65	79	57	185	60	1.6
0	1	1	47.8906	6.56036	23.4375	0.991935	3.26871	-3.05234	0.527211	1	2.46	2.48	0.991935	1	62	1	1	1	40	0	2	0	84.21				45.6	17.7	16	31	46	161	59	147	60	1.6
1	2	1	35.05	6.97645	22.151	0.802083	1.02822	-2.87888	0.234657	1.05	3.08	3.84	0.802083	1	60	1	0	0	20	0	1.5	0	617			6.32	41.6	9.9	30	26	44	113	40	277	56	1.59
0	2	1	50.1186	9.01845	23.3887	5.90678	1.11073	-2.23007	0.385514	1.26	6.97	1.18	5.90678	0	42	1	0	0	60	0	2.33	0	27.03			0.63	35.3	14.7	34	33	93	104	75	214	70	1.73
0	3	1	48.2922	13.0298	24.8016	5.63866	0.394741	-2.79594	0.104439	1.68	6.71	1.19	5.63866	0	50	1	1	0	50	0	2	0	1.89			1.7	41.1	11.4	28	16	72	113	96	383	70	1.68
1	3	1	39.7924	7.51378	24.2215	2.58571	2.54936	-2.56644	0.386266	0.92	3.62	1.4	2.58571	0	66	0	0	0	150	1	3.5	1	5.37			3	36.4	6.3	16	36	167	180	99	233	70	1.7
0	2	1	47.2664	7.59883	24.2215	2.66471	1.07281	-2.59499	0.176056	1.11	4.53	1.7	2.66471	0	57	1	0	1	100	0	2	0	1810.2			2.77	39.9	16.1	14	20	74	111	68	284	70	1.7
1	2	1	58.7448	7.66381	26.7698	3.61111	4.24129	-2.92547	1.53086	1.4	7.72	0.6	12.8667	0	66	1	0	0	70	1	4	0	2.12	10		1.87	44.7	21.1	90.8	99.2	710	224	67.5	162	72	1.64
0	3	1	49.3359	6.43	22.2656	2.57764	2.84892	-2.85718	0.251462	1	4.15	1.61	2.57764	0	76		右叶	单发	13	小	1.3	0	10.58	2		4.17	41.7	11	7.2	17.2	13	89	79.7	171	57	1.6
0	2	1	54.7639	9.09497	26.8687	2.35714	1.04754	-3.25852	0.247312	1.22	3.63	1.54	2.35714	1	47	HBV	左叶	单发	76	小	4	1	89.56	5.91			48.3	19.2	19.7	18.4	74	87	72	186	89	1.82
1	2	2	37.5889	9.27956	23.3355	3.85227	6.01708	-2.49094	0.713303	1.13	3.39	0.88	3.85227	1	65	HBV	右叶	单发	130	小	1.5	0		55.7	86.1	3.01	40.2	25.3	9.5	31.1	25	70	47.9	109	62	1.63
0	1	1	40.6185	6.86927	21.6311	0.950355	3.12455	-2.92716	1.25899	1.04	1.34	1.41	0.950355	1	57	HBV	右叶	单发	60	小	3.5	1	168.54	25.4	14.9	1.42	42.9	12.3	84.4	70	61	141	56.4	139	54	1.58
1	2	2	39.089	6.86927	19.1512	4.64593	1.41092	-1.91573	0.722081	1.04	9.71	2.09	4.64593	0	51	HBV	右叶	单发	95	小	4.5	1	5.01	2			30.2	9.7	109	56.9	174	114	77.7	197	56	1.71
0	2	1	48.9166	6.43	26.4236	7.87603	1.63594	-2.84646	0.348387	0.98	9.53	1.21	7.87603	0	42	HBV	左叶	单发	82	小	2.9	0	21.16	18.4		3.67	42.9	16.3	12.8	21.6	33	81	77.7	155	80	1.74
0	1	1	43.9542	6.65179	21.2279	2.53261	1.67071	-2.95173	0.332487	1.02	2.33	0.92	2.53261	1	53	HBV	左叶	单发	32	大	5.5	1	1.94	5.02	18.4	1.58	44.2	16.6	17.8	26.2	116	91	50.4	197	51	1.55
0	2	1	45.8478	7.14624	18.6851	0.935211	1.94373	-2.45472	0.530273	1.04	3.32	3.55	0.935211	0	52	HBV	右叶	单发	100	大	2.8	0	310	25.4	47.7	2.28	38.7	18.4	32.2	54.3	131	153	45.6	256	54	1.7
1	2	1	43.3964	8.0923	27.4756	1.52222	6.81726	-3.32657	1.17123	1.16	1.37	0.9	1.52222	1	67	HBV	右叶	单发	27	小	3.5	0	54.9			1.18	48.2	14.7	21.2	34.2	37	53	44.5	73	73	1.63
0	2	1	43.2211	7.58699	22.1367	6.54651	1.88876	-2.88081	0.181915	1.02	5.63	0.86	6.54651	0	77	HBV	右叶	单发	50	小	3.5	1	2.87	9.77		1.71	44.3	21.9	8.8	17.1	23	80	71	235	61	1.66
0	2	1	53.737	6.43	21.7993	3.525	2.90372	-2.41418	0.566558	1	4.23	1.2	3.525	0	69	Unknown	右叶	单发	94	小	3	0	3.75	1000			34.5	6.1	29	34.9	332	77	70.7	154	63	1.7
0	2	1	44.6648	7.26196	19.4674	1.47423	4.08975	-2.79426	0.680851	0.87	1.54	0.67	2.29851	0	66	Unknown	右叶	单发	30	大	6	1	3.36			4.18	36.2	252.2	180.1	107.7	771	408	62	277	60	1.65
1	2	1	22.0082	6.86927	22.8571	2.89394	6.06455	-2.70326	1.31915	1.04	1.91	0.66	2.89394	0	54	HBV	右叶	单发	60	小	3	1	29.6			2.27	39.7	10.4	22.9	24.8	28	76	49	47	70	1.75
1	2	2	33.4766	9.67698	21.4844	1.5977	3.01076	-2.74844	0.608696	1.04	2.78	1.74	1.5977	1	58	HBV	均有	多发	22	小	4	1	263.35	11.36		3.39	44.4	35.8	22	28	21	112	58	115	55	1.6
